# Supplementary material for: PAF1 complex interactions with SETDB1 mediate promoter H3K9 methylation and transcriptional repression of Hoxa9 and Meis1 in acute myeloid leukemia
Source: Oncotarget. 2018 Apr 24;9(31):22123–36. doi: 10.18632/oncotarget.25204 (PMC5955148; doi:10.18632/oncotarget.25204)
Supplement: Supplementary file 2 [file oncotarget-09-22123-s002.xlsx]

## Sheet: PSM_Scoring
PROTID	Gene Symbol	Gene Name	CDC73_SAINT_probability	CDC73_3YF_SAINT_probability	PSM_CDC73_R1	PSM_CDC73_R2	PSM_CDC73_3YF_R1	PSM_CDC73_3YF_R2	PSM_CDC73_3YF_R3	PSM_Control_R1	PSM_Control_R2	PSM_Control_R3
Q2YDW2	MSTO1	misato 1, mitochondrial distribution and morphology regulator(Msto1)	1	1	6	24	0	12	10	0	0	1
Q5XJE5	LEO1	Leo1, Paf1/RNA polymerase II complex component(Leo1)	1	1	62	143	34	105	114	0	2	4
Q62018	CTR9	CTR9 homolog, Paf1/RNA polymerase II complex component(Ctr9)	1	1	218	1362	145	456	452	1	13	16
Q8C3Y4	KNTC1	kinetochore associated 1(Kntc1)	1	1	7	40	0	24	24	0	0	5
Q8JZM7	CDC73	cell division cycle 73, Paf1/RNA polymerase II complex component(Cdc73)	1	1	624	1405	186	306	378	0	10	18
Q8K2T8	PAF1	Paf1, RNA polymerase II complex component(Paf1)	1	1	142	296	87	193	197	7	8	8
Q9ERF3	WDR61	WD repeat domain 61(Wdr61)	1	1	56	190	35	63	78	0	0	3
Q8BJ71	NUP93	nucleoporin 93(Nup93)	1	0.15	25	51	1	2	5	0	0	2
P42225	STAT1	signal transducer and activator of transcription 1(Stat1)	0.99	0.99	6	24	1	12	9	0	0	1
P43247	MSH2	mutS homolog 2(Msh2)	0.99	0.96	18	43	1	18	18	0	2	5
Q9D0E1	HNRNPM	heterogeneous nuclear ribonucleoprotein M(Hnrnpm)	0.99	0.05	43	144	2	32	31	0	15	14
Q9CR00	PSMD9	proteasome (prosome, macropain) 26S subunit, non-ATPase, 9(Psmd9)	0.98	0.94	7	10	0	6	6	0	0	0
P28658	ATXN10	ataxin 10(Atxn10)	0.98	0.1	3	17	0	3	0	0	0	0
Q9Z2I8	SUCLG2	succinate-Coenzyme A ligase, GDP-forming, beta subunit(Suclg2)	0.97	0.98	17	28	2	14	14	0	1	3
Q3UA06	TRIP13	thyroid hormone receptor interactor 13(Trip13)	0.97	0.07	12	16	0	5	0	0	1	2
Q9R1C7	PRPF40A	pre-mRNA processing factor 40A(Prpf40a)	0.96	0.75	2	20	0	8	4	0	0	0
Q9CRT8	XPOT	exportin, tRNA (nuclear export receptor for tRNAs)(Xpot)	0.96	0.35	7	12	2	1	0	4	0	0
P47857	PFKM	phosphofructokinase, muscle(Pfkm)	0.94	0.93	7	30	9	24	9	2	2	5
Q8K0C9	GMDS	GDP-mannose 4, 6-dehydratase(Gmds)	0.94	0.78	14	27	0	12	8	0	1	4
P83887	TUBG1	tubulin, gamma 1(Tubg1)	0.93	0.96	3	12	0	7	6	0	1	0
P62754	LOC105244208	40S ribosomal protein S6(LOC105244208)	0.93	0	4	20	0	3	3	0	2	4
Q8K4Q0	RPTOR	regulatory associated protein of MTOR, complex 1(Rptor)	0.93	0	2	8	0	0	0	0	0	0
Q91VI7	RNH1	ribonuclease/angiogenin inhibitor 1(Rnh1)	0.91	0.72	7	11	1	4	3	0	1	0
Q9EQH2	ERAP1	endoplasmic reticulum aminopeptidase 1(Erap1)	0.91	0.45	16	25	2	7	5	1	2	2
P47738	ALDH2	aldehyde dehydrogenase 2, mitochondrial(Aldh2)	0.9	0.95	10	13	1	11	16	0	0	5
P04184	TK1	thymidine kinase 1(Tk1)	0.89	0.71	7	15	0	9	6	0	2	2
Q922H2	PDK3	pyruvate dehydrogenase kinase, isoenzyme 3(Pdk3)	0.84	0.82	2	6	1	4	1	0	0	0
Q8BG48	STK17B	serine/threonine kinase 17b (apoptosis-inducing)(Stk17b)	0.83	0.83	1	6	0	7	2	0	0	0
Q9D051	PDHB	pyruvate dehydrogenase (lipoamide) beta(Pdhb)	0.83	0	1	6	0	0	0	0	0	0
Q62351	TFRC	transferrin receptor(Tfrc)	0.82	0.12	12	53	0	22	13	1	12	9
Q9EPU0	UPF1	UPF1 regulator of nonsense transcripts homolog (yeast)(Upf1)	0.81	0.76	9	23	1	19	13	0	5	6
Q80U95	UBE3C	ubiquitin protein ligase E3C(Ube3c)	0.81	0.24	1	13	0	3	0	0	0	0
Q8BVE3	ATP6V1H	ATPase, H+ transporting, lysosomal V1 subunit H(Atp6v1h)	0.8	0	1	10	0	0	0	0	0	0
Q99LC5	ETFA	electron transferring flavoprotein, alpha polypeptide(Etfa)	0.8	0	2	3	0	0	0	0	0	0
Q9CQW2	ARL8B	ADP-ribosylation factor-like 8B(Arl8b)	0.79	0.86	3	4	4	7	4	1	0	0
P13439	UMPS	uridine monophosphate synthetase(Umps)	0.79	0.44	2	12	0	8	1	1	2	1
Q1HFZ0	NSUN2	NOL1/NOP2/Sun domain family member 2(Nsun2)	0.77	0.44	1	13	0	6	0	0	0	2
Q8BH59	SLC25A12	solute carrier family 25 (mitochondrial carrier, Aralar), member 12(Slc25a12)	0.77	0.43	4	8	2	3	0	2	1	0
Q8BMS4	COQ3	coenzyme Q3 methyltransferase(Coq3)	0.77	0	1	4	0	1	0	0	0	0
P46460	NSF	N-ethylmaleimide sensitive fusion protein(Nsf)	0.76	0.43	9	25	0	15	5	0	1	9
Q9D3W4	gpn3	GPN-loop GTPase 3(Gpn3)	0.76	0	1	4	0	0	0	0	0	0
Q9D6R2	IDH3A	isocitrate dehydrogenase 3 (NAD+) alpha(Idh3a)	0.75	0.28	24	18	10	9	5	7	2	4
Q07417	ACADS	acyl-Coenzyme A dehydrogenase, short chain(Acads)	0.75	0	1	3	0	0	0	0	0	0
P16330	CNP	2',3'-cyclic nucleotide 3' phosphodiesterase(Cnp)	0.74	0.87	1	12	0	5	6	0	0	2
Q9WUM5	SUCLG1	succinate-CoA ligase, GDP-forming, alpha subunit(Suclg1)	0.74	0.77	5	2	0	3	2	0	0	0
O54946	DNAJB6	DnaJ heat shock protein family (Hsp40) member B6(Dnajb6)	0.73	0.48	3	7	0	2	2	0	0	1
Q61699	HSPH1	heat shock 105kDa/110kDa protein 1(Hsph1)	0.72	0.99	4	52	1	34	27	0	3	11
Q9D0F6	RFC5	replication factor C (activator 1) 5(Rfc5)	0.72	0.45	3	8	0	9	2	0	2	2
Q9CWE0	MTFR1L	mitochondrial fission regulator 1-like(Mtfr1l)	0.72	0	1	3	0	0	1	0	0	0
Q8BP92	RCN2	reticulocalbin 2(Rcn2)	0.71	0.03	5	12	0	5	0	0	5	3
P45952	ACADM	acyl-Coenzyme A dehydrogenase, medium chain(Acadm)	0.7	0	3	2	0	0	0	0	0	0
P52431	POLD1	polymerase (DNA directed), delta 1, catalytic subunit(Pold1)	0.69	0.64	2	4	1	3	2	0	0	1
Q9D6Z1	NOP56	NOP56 ribonucleoprotein(Nop56)	0.68	0.81	1	3	0	4	4	0	0	1
P12815	PDCD6	programmed cell death 6(Pdcd6)	0.67	0.25	3	3	0	2	0	0	0	1
Q9DCW4	ETFB	electron transferring flavoprotein, beta polypeptide(Etfb)	0.67	0	1	2	0	1	0	0	0	0
Q8BFR5	TUFM	Tu translation elongation factor, mitochondrial(Tufm)	0.66	0.48	15	51	10	34	15	7	13	10
Q9QYJ0	DNAJA2	DnaJ heat shock protein family (Hsp40) member A2(Dnaja2)	0.65	0.87	8	33	4	25	26	1	10	8
Q9R0N0	GALK1	galactokinase 1(Galk1)	0.64	0.26	11	14	5	7	3	5	3	4
Q9D880	TIMM50	translocase of inner mitochondrial membrane 50(Timm50)	0.64	0.04	4	13	0	2	5	0	6	3
P70698	Ctps	cytidine 5'-triphosphate synthase(Ctps)	0.63	0.87	1	13	0	11	8	0	3	2
Q61249	IGBP1	immunoglobulin (CD79A) binding protein 1(Igbp1)	0.63	0.22	2	7	0	2	0	0	0	2
Q9CX86	HNRNPA0	heterogeneous nuclear ribonucleoprotein A0(Hnrnpa0)	0.62	0	1	3	0	0	0	0	0	1
Q6DFW4	NOP58	NOP58 ribonucleoprotein(Nop58)	0.57	0.79	1	21	0	14	9	0	1	6
Q91UZ5	IMPA2	inositol (myo)-1(or 4)-monophosphatase 2(Impa2)	0.57	0.46	2	4	0	4	1	0	0	2
Q4PJX1	BC003331	cDNA sequence BC003331(BC003331)	0.56	0.69	1	2	2	4	0	0	1	0
Q9JKX6	NUDT5	nudix (nucleoside diphosphate linked moiety X)-type motif 5(Nudt5)	0.56	0.29	11	18	1	11	6	0	2	9
O35593	PSMD14	proteasome (prosome, macropain) 26S subunit, non-ATPase, 14(Psmd14)	0.55	0.69	2	8	0	8	6	0	2	3
Q3THS6	MAT2A	methionine adenosyltransferase II, alpha(Mat2a)	0.53	0.39	3	16	2	11	4	0	4	5
Q922P9	GLYR1	glyoxylate reductase 1 homolog (Arabidopsis)(Glyr1)	0.52	0.97	1	34	1	24	21	0	2	8
P14733	LMNB1	lamin B1(Lmnb1)	0.52	0.77	7	40	0	26	29	0	11	13
Q8K019	BCLAF1	BCL2-associated transcription factor 1(Bclaf1)	0.52	0.43	1	69	1	19	17	0	7	8
O54734	DDOST	dolichyl-di-phosphooligosaccharide-protein glycotransferase(Ddost)	0.52	0.32	1	4	0	4	0	0	0	2
P12382	PFKL	phosphofructokinase, liver, B-type(Pfkl)	0.52	0.15	33	59	33	38	31	11	14	20
Q8BJL1	FBXO30	F-box protein 30(Fbxo30)	0.51	0	2	1	0	0	0	0	0	0
Q4VA53	PDS5B	PDS5 cohesin associated factor B(Pds5b)	0.5	0.98	0	9	1	13	5	0	0	0
Q11011	NPEPPS	aminopeptidase puromycin sensitive(Npepps)	0.5	0.95	0	29	0	8	8	0	0	2
Q65Z40	WAPL	WAPL cohesin release factor(Wapl)	0.5	0.93	0	27	0	9	12	0	0	0
Q0VGB7	PPP4R2	protein phosphatase 4, regulatory subunit 2(Ppp4r2)	0.5	0.9	0	15	0	10	4	0	0	0
Q9QZL0	ripk3	receptor-interacting serine-threonine kinase 3(Ripk3)	0.5	0.85	0	24	0	12	15	0	4	3
P54276	MSH6	mutS homolog 6(Msh6)	0.5	0.65	0	16	0	5	3	0	0	1
Q8K310	MATR3	matrin 3(Matr3)	0.5	0.57	1	18	0	10	6	0	1	6
A2AMW0	CAPZB	capping protein (actin filament) muscle Z-line, beta(Capzb)	0.5	0.5	38	0	64	0	0	22	0	0
B1ASP2	JAK1	Janus kinase 1(Jak1)	0.5	0.5	78	0	84	0	0	66	0	0
E9Q133	CCT3	chaperonin containing Tcp1, subunit 3 (gamma)(Cct3)	0.5	0.5	16	0	12	0	0	16	0	0
E9Q405	MYO18A	myosin XVIIIA(Myo18a)	0.5	0.5	55	0	87	0	0	52	0	0
E9QAI5	CAD	carbamoyl-phosphate synthetase 2, aspartate transcarbamylase, and dihydroorotase(Cad)	0.5	0.5	39	0	20	0	0	11	0	0
F6R186	SETX	senataxin(Setx)	0.5	0.5	43	0	38	0	0	23	0	0
F6YVP7	Gm10260	ribosomal protein S18 pseudogene(Gm10260)	0.5	0.5	25	0	9	0	0	10	0	0
G5E8J9	SCYL2	SCY1-like 2 (S. cerevisiae)(Scyl2)	0.5	0.5	34	0	39	0	0	40	0	0
K4DI62	SP4	trans-acting transcription factor 4(Sp4)	0.5	0.5	10	0	12	0	0	13	0	0
Q6ZWQ9	MYL12A	myosin, light chain 12A, regulatory, non-sarcomeric(Myl12a)	0.5	0.5	16	0	20	0	0	14	0	0
Q8BZN7	THRAP3	thyroid hormone receptor associated protein 3(Thrap3)	0.5	0.5	9	0	4	0	0	1	0	0
Q8C605	PFKP	phosphofructokinase, platelet(Pfkp)	0.5	0.5	24	0	12	0	0	4	0	0
Q91VA7	IDH3B	isocitrate dehydrogenase 3 (NAD+) beta(Idh3b)	0.5	0.5	16	0	8	0	0	5	0	0
Q9Z1R9	prss1	protease, serine 1 (trypsin 1)(Prss1)	0.5	0.5	14	0	14	0	0	14	0	0
F6W8W7			0.5	0.5	11	0	11	0	0	4	0	0
J3KMM5			0.5	0.5	9	0	5	0	0	6	0	0
K1C9_HUMAN			0.5	0.5	20	0	50	0	0	23	0	0
E9QQ30	EIF2AK3	eukaryotic translation initiation factor 2 alpha kinase 3(Eif2ak3)	0.5	0.49	12	0	5	0	0	4	0	0
E9QKX5	VPS13B	vacuolar protein sorting 13B(Vps13b)	0.5	0.17	10	0	2	0	0	5	0	0
P70451	FER	fer (fms/fps related) protein kinase(Fer)	0.5	0.02	10	0	2	0	0	10	0	0
ALBU_BOVIN			0.5	0	147	0	5	0	0	7	0	0
Q9ERK4	CSE1L	chromosome segregation 1-like (S. cerevisiae)(Cse1l)	0.49	0.99	0	14	0	13	12	0	0	3
Q6P2K6	SMEK1	SMEK homolog 1, suppressor of mek1 (Dictyostelium)(Smek1)	0.49	0.91	0	14	0	10	5	0	0	0
Q3THK7	GMPS	guanine monophosphate synthetase(Gmps)	0.49	0.79	1	26	0	25	15	0	4	9
D3YYM6	RPS5	ribosomal protein S5(Rps5)	0.49	0.49	5	0	5	0	0	5	0	0
E9PYL9	Gm10036	ribosomal protein L11 pseudogene(Gm10036)	0.49	0.49	6	0	5	0	0	4	0	0
Q6ZWZ6	RPS12	ribosomal protein S12(Rps12)	0.49	0.46	6	0	3	0	0	4	0	0
P25206	MCM3	minichromosome maintenance complex component 3(Mcm3)	0.49	0.42	18	73	6	51	40	2	16	30
P68369	TUBA1A	tubulin, alpha 1A(Tuba1a)	0.49	0.36	119	286	58	176	229	53	121	115
P68368	tuba4a	tubulin, alpha 4A(Tuba4a)	0.49	0.29	94	256	47	158	201	42	108	100
Q99M87	DNAJA3	DnaJ heat shock protein family (Hsp40) member A3(Dnaja3)	0.48	0.94	0	8	0	5	8	0	0	0
Q64737	GART	phosphoribosylglycinamide formyltransferase(Gart)	0.48	0.9	1	29	2	26	28	4	4	10
Q8BZQ7	ANAPC2	anaphase promoting complex subunit 2(Anapc2)	0.48	0.86	0	11	0	17	8	0	0	5
Q569Z6	THRAP3	thyroid hormone receptor associated protein 3(Thrap3)	0.48	0.74	0	103	0	59	64	0	29	21
Q8CFI7	POLR2B	polymerase (RNA) II (DNA directed) polypeptide B(Polr2b)	0.48	0.73	0	15	0	19	9	0	3	4
Q99P88	NUP155	nucleoporin 155(Nup155)	0.48	0.68	0	28	0	20	10	0	2	7
Q6A4J8	USP7	ubiquitin specific peptidase 7(Usp7)	0.48	0.59	0	12	0	13	4	0	2	2
Q9D6F9	TUBB4A	tubulin, beta 4A class IVA(Tubb4a)	0.48	0.59	0	283	0	198	224	0	125	112
P05213	TUBA1B	tubulin, alpha 1B(Tuba1b)	0.48	0.52	0	294	0	183	235	0	126	120
F7BJB9	MORC3	microrchidia 3(Morc3)	0.48	0.5	4	0	7	0	0	4	0	0
E9Q2X6	SMC4	structural maintenance of chromosomes 4(Smc4)	0.48	0.49	4	0	6	0	0	4	0	0
Q8C2Q8	ATP5C1	ATP synthase, H+ transporting, mitochondrial F1 complex, gamma polypeptide 1(Atp5c1)	0.48	0.47	5	0	3	0	0	2	0	0
F8WIB1	ARL1	ADP-ribosylation factor-like 1(Arl1)	0.48	0.43	5	0	2	0	0	1	0	0
Q924C1	XPO5	exportin 5(Xpo5)	0.48	0.39	12	55	4	28	22	6	9	15
O08759	UBE3A	ubiquitin protein ligase E3A(Ube3a)	0.48	0.3	0	23	0	6	0	0	0	0
P49718	MCM5	minichromosome maintenance complex component 5(Mcm5)	0.48	0.01	12	81	4	41	30	6	24	32
P62908	RPS3	ribosomal protein S3(Rps3)	0.48	0.01	39	90	12	49	16	22	27	49
Q9QXK7	CPSF3	cleavage and polyadenylation specificity factor 3(Cpsf3)	0.48	0.01	0	15	0	4	2	0	3	3
Q3UHD6	SNX27	sorting nexin family member 27(Snx27)	0.48	0	0	15	0	1	0	0	0	0
Q9QVP9	PTK2B	PTK2 protein tyrosine kinase 2 beta(Ptk2b)	0.48	0	0	10	0	0	0	0	0	0
Q8BX17	GEMIN5	gem (nuclear organelle) associated protein 5(Gemin5)	0.47	0.92	0	6	0	4	7	0	0	0
B2RY56	RBM25	RNA binding motif protein 25(Rbm25)	0.47	0.85	0	27	0	15	17	0	3	8
P97313	PRKDC	protein kinase, DNA activated, catalytic polypeptide(Prkdc)	0.47	0.72	0	10	0	4	3	0	0	0
Q9R0L7	AKAP8L	A kinase (PRKA) anchor protein 8-like(Akap8l)	0.47	0.71	0	11	0	6	3	0	0	1
Q9CQ43	DUT	deoxyuridine triphosphatase(Dut)	0.47	0.49	4	0	8	0	0	4	0	0
CAS1_BOVIN			0.47	0.47	4	0	3	0	0	2	0	0
Q561M1	ACP1	acid phosphatase 1, soluble(Acp1)	0.47	0.43	5	0	2	0	0	1	0	0
Q9DBE8	ALG2	asparagine-linked glycosylation 2 (alpha-1,3-mannosyltransferase)(Alg2)	0.47	0.28	0	6	0	2	0	0	0	0
Q8K2V6	IPO11	importin 11(Ipo11)	0.47	0.26	0	7	0	0	2	0	0	0
Q3UQ44	IQGAP2	IQ motif containing GTPase activating protein 2(Iqgap2)	0.47	0.21	0	20	0	3	1	0	0	2
Q8VDN2	ATP1A1	ATPase, Na+/K+ transporting, alpha 1 polypeptide(Atp1a1)	0.47	0.12	0	16	1	3	3	3	2	1
P68373	TUBA1C	tubulin, alpha 1C(Tuba1c)	0.47	0.08	110	231	59	144	178	53	116	108
P16858	Gapdh-ps15	glyceraldehyde-3-phosphate dehydrogenase, pseudogene 15(Gapdh-ps15)	0.47	0.06	84	252	58	168	129	37	91	115
Q8BG05	HNRNPA3	heterogeneous nuclear ribonucleoprotein A3(Hnrnpa3)	0.47	0.05	0	33	0	7	10	0	6	7
I7HLV2	RPL10	ribosomal protein L10(Rpl10)	0.47	0	4	0	1	0	0	1	0	0
Q8CIM8	INTS4	integrator complex subunit 4(Ints4)	0.47	0	0	9	0	0	0	0	0	0
Q99PM9	UCK2	uridine-cytidine kinase 2(Uck2)	0.47	0	0	9	0	0	0	0	0	0
Q9QX47	SON	Son DNA binding protein(Son)	0.47	0	0	9	0	0	0	0	0	0
O55236	RNGTT	RNA guanylyltransferase and 5'-phosphatase(Rngtt)	0.46	0.86	0	6	0	3	4	0	0	0
Q8VCD5	MED17	mediator complex subunit 17(Med17)	0.46	0.85	0	8	0	6	4	0	0	1
Q9Z0W3	NUP160	nucleoporin 160(Nup160)	0.46	0.84	0	7	0	6	9	0	1	2
P62880	GNB2	guanine nucleotide binding protein (G protein), beta 2(Gnb2)	0.46	0.77	0	6	0	4	2	0	0	0
Q9WTX8	MAD1L1	MAD1 mitotic arrest deficient 1-like 1(Mad1l1)	0.46	0.77	0	7	0	5	2	0	0	0
Q8JZR0	ACSL5	acyl-CoA synthetase long-chain family member 5(Acsl5)	0.46	0.64	0	8	0	6	2	0	0	1
Q922R5	smek2	SMEK homolog 2, suppressor of mek1 (Dictyostelium)(Smek2)	0.46	0.6	0	5	0	4	1	0	0	0
Q9CWF2	TUBB2B	tubulin, beta 2B class IIB(Tubb2b)	0.46	0.47	0	251	0	186	207	0	111	103
G3X8V5	rnf219	ring finger protein 219(Rnf219)	0.46	0.46	6	0	5	0	0	0	0	0
D3YUQ9	EEF1D	eukaryotic translation elongation factor 1 delta (guanine nucleotide exchange protein)(Eef1d)	0.46	0.45	4	0	3	0	0	3	0	0
Q7TMM9	TUBB2A	tubulin, beta 2A class IIA(Tubb2a)	0.46	0.45	126	252	76	188	209	47	111	103
P35123	USP4	ubiquitin specific peptidase 4 (proto-oncogene)(Usp4)	0.46	0.41	0	8	0	4	0	0	0	0
Q08297	RAD51	RAD51 recombinase(Rad51)	0.46	0.28	0	10	0	3	0	0	0	0
P97351	Rps3a1	ribosomal protein S3A1(Rps3a1)	0.46	0.1	0	18	0	4	0	0	0	4
B9EJ54	NUP205	nucleoporin 205(Nup205)	0.46	0	9	0	0	0	0	0	0	0
O70161	PIP5K1C	phosphatidylinositol-4-phosphate 5-kinase, type 1 gamma(Pip5k1c)	0.46	0	0	6	0	0	0	0	0	1
P55258	RAB8A	RAB8A, member RAS oncogene family(Rab8a)	0.46	0	4	1	0	0	0	0	1	0
Q6PIC6	ATP1A3	ATPase, Na+/K+ transporting, alpha 3 polypeptide(Atp1a3)	0.46	0	0	9	0	1	1	0	2	0
Q6PIE5	ATP1A2	ATPase, Na+/K+ transporting, alpha 2 polypeptide(Atp1a2)	0.46	0	0	9	0	1	1	0	2	0
Q6ZQH8	NUP188	nucleoporin 188(Nup188)	0.46	0	0	9	0	0	0	0	0	0
Q8CJF7	AHCTF1	AT hook containing transcription factor 1(Ahctf1)	0.46	0	0	12	0	0	0	0	0	0
Q9CWI3	BCCIP	BRCA2 and CDKN1A interacting protein(Bccip)	0.46	0	0	7	0	0	0	0	0	0
Q9D154	Serpinb1a	serine (or cysteine) peptidase inhibitor, clade B, member 1a(Serpinb1a)	0.46	0	0	6	0	0	0	0	0	0
Q9D1G1	RAB1B	RAB1B, member RAS oncogene family(Rab1b)	0.46	0	3	1	0	0	0	0	1	0
Q91V92	ACLY	ATP citrate lyase(Acly)	0.45	0.93	0	21	0	27	27	0	6	11
Q8BZN6	dock10	dedicator of cytokinesis 10(Dock10)	0.45	0.92	0	6	0	12	7	0	1	1
Q8R060	ZWILCH	zwilch kinetochore protein(Zwilch)	0.45	0.78	0	5	0	4	2	0	0	0
Q8VCK3	TUBG2	tubulin, gamma 2(Tubg2)	0.45	0.76	0	8	0	3	4	0	1	0
Q9CS42	PRPS2	phosphoribosyl pyrophosphate synthetase 2(Prps2)	0.45	0.72	0	14	0	13	8	0	3	4
Q9WUA3	PFKP	phosphofructokinase, platelet(Pfkp)	0.45	0.72	0	56	0	34	36	0	15	19
A2AF47	DOCK11	dedicator of cytokinesis 11(Dock11)	0.45	0.68	0	25	0	20	11	0	2	9
Q9D8X5	CNOT8	CCR4-NOT transcription complex, subunit 8(Cnot8)	0.45	0.64	1	4	0	6	5	0	1	2
Q6PDI5	AI314180	expressed sequence AI314180(AI314180)	0.45	0.55	1	15	9	10	9	6	1	2
P23611	IRF8	interferon regulatory factor 8(Irf8)	0.45	0.54	0	7	0	2	2	0	0	0
Q9CPN9	2210010C04Rik	RIKEN cDNA 2210010C04 gene(2210010C04Rik)	0.45	0.48	3	0	6	0	0	3	0	0
A2A5R2	ARFGEF2	ADP-ribosylation factor guanine nucleotide-exchange factor 2 (brefeldin A-inhibited)(Arfgef2)	0.45	0.37	0	5	0	3	0	0	0	0
P05214	Tuba3a	tubulin, alpha 3A(Tuba3a)	0.45	0.35	0	260	0	155	203	0	104	101
F8WHY8	MTA1	metastasis associated 1(Mta1)	0.45	0.32	4	0	2	0	0	4	0	0
E9Q039	NPEPPS	aminopeptidase puromycin sensitive(Npepps)	0.45	0	12	0	0	0	0	0	0	0
P35235	PTPN11	protein tyrosine phosphatase, non-receptor type 11(Ptpn11)	0.45	0	0	7	0	0	0	0	0	0
Q6ZQ38	CAND1	cullin associated and neddylation disassociated 1(Cand1)	0.45	0	0	8	0	1	0	0	0	0
Q9DBY8	NVL	nuclear VCP-like(Nvl)	0.45	0	0	5	0	0	0	0	0	0
Q9Z1N2	ORC1	origin recognition complex, subunit 1(Orc1)	0.45	0	0	6	0	0	0	0	0	0
Q80TP3	UBR5	ubiquitin protein ligase E3 component n-recognin 5(Ubr5)	0.44	0.94	0	28	0	43	37	0	9	17
Q91W50	CSDE1	cold shock domain containing E1, RNA binding(Csde1)	0.44	0.85	0	5	0	6	4	0	0	1
Q99MR8	MCCC1	methylcrotonoyl-Coenzyme A carboxylase 1 (alpha)(Mccc1)	0.44	0.85	0	5	0	4	6	0	1	0
Q80YV3	TRRAP	transformation/transcription domain-associated protein(Trrap)	0.44	0.81	0	3	0	11	2	0	0	0
E9Q286	ICE1	interactor of little elongation complex ELL subunit 1(Ice1)	0.44	0.76	0	4	0	3	2	0	0	0
P27870	VAV1	vav 1 oncogene(Vav1)	0.44	0.72	0	13	0	12	6	0	0	5
Q9JLJ2	ALDH9A1	aldehyde dehydrogenase 9, subfamily A1(Aldh9a1)	0.44	0.55	0	7	0	2	2	0	0	0
G5E8E1	LRRFIP1	leucine rich repeat (in FLII) interacting protein 1(Lrrfip1)	0.44	0.5	12	0	29	0	0	20	0	0
E9QLH9	D8Ertd82e	DNA segment, Chr 8, ERATO Doi 82, expressed(D8Ertd82e)	0.44	0.47	3	0	4	0	0	1	0	0
G3UXL2	Prps1l3	phosphoribosyl pyrophosphate synthetase 1-like 3(Prps1l3)	0.44	0.46	3	0	4	0	0	4	0	0
Q8BWJ3	PHKA2	phosphorylase kinase alpha 2(Phka2)	0.44	0.41	0	4	0	0	3	0	0	0
Q99LE6	ABCF2	ATP-binding cassette, sub-family F (GCN20), member 2(Abcf2)	0.44	0.32	9	29	0	12	14	0	8	8
Q9Z2X2	PSMD10	proteasome (prosome, macropain) 26S subunit, non-ATPase, 10(Psmd10)	0.44	0.3	0	5	0	2	0	0	0	0
Q9CPR4	RPL17	ribosomal protein L17(Rpl17)	0.44	0.08	0	12	0	4	3	0	5	1
P62264	RPS14	ribosomal protein S14(Rps14)	0.44	0.03	8	28	7	15	7	6	8	12
Q8BJS4	SUN2	Sad1 and UNC84 domain containing 2(Sun2)	0.44	0.01	26	114	13	46	26	8	26	76
G3UWV3	CALU	calumenin(Calu)	0.44	0	6	0	0	0	0	0	0	0
O88799	ZAN	zonadhesin(Zan)	0.44	0	3	0	0	0	0	3	0	0
P35293	RAB18	RAB18, member RAS oncogene family(Rab18)	0.44	0	0	5	0	1	0	0	0	0
Q8CHT3	INTS5	integrator complex subunit 5(Ints5)	0.44	0	0	5	0	0	0	0	0	0
Q99JY0	HADHB	hydroxyacyl-Coenzyme A dehydrogenase/3-ketoacyl-Coenzyme A thiolase/enoyl-Coenzyme A hydratase (trifunctional protein), beta subunit(Hadhb)	0.44	0	0	6	0	0	0	0	0	0
Q9ESJ0	XPO4	exportin 4(Xpo4)	0.44	0	0	6	0	0	1	0	0	0
Q9JK91	MLH1	mutL homolog 1(Mlh1)	0.44	0	0	5	0	0	0	0	0	0
Q8VE65	TAF12	TATA-box binding protein associated factor 12(Taf12)	0.43	0.86	0	8	0	9	10	0	6	0
Q3U1J4	DDB1	damage specific DNA binding protein 1(Ddb1)	0.43	0.77	3	42	0	40	36	0	12	23
Q63836	Selenbp2	selenium binding protein 2(Selenbp2)	0.43	0.77	0	4	0	2	4	0	0	0
P17563	SELENBP1	selenium binding protein 1(Selenbp1)	0.43	0.76	0	4	0	2	4	0	0	0
P63037	DNAJA1	DnaJ heat shock protein family (Hsp40) member A1(Dnaja1)	0.43	0.7	6	46	3	38	30	1	16	16
Q03347	RUNX1	runt related transcription factor 1(Runx1)	0.43	0.7	0	11	0	8	5	0	0	4
Q61781	KRT14	keratin 14(Krt14)	0.43	0.4	0	36	0	27	17	0	12	14
B1AU25	AIFM1	apoptosis-inducing factor, mitochondrion-associated 1(Aifm1)	0.43	0	10	0	0	0	0	0	0	0
O35387	HAX1	HCLS1 associated X-1(Hax1)	0.43	0	0	5	0	0	0	0	0	0
Q60848	HELLS	helicase, lymphoid specific(Hells)	0.43	0	0	5	0	0	0	0	0	1
Q6ZPR5	SMPD4	sphingomyelin phosphodiesterase 4(Smpd4)	0.43	0	0	5	0	1	0	0	0	0
Q7TSZ8	NACC1	nucleus accumbens associated 1, BEN and BTB (POZ) domain containing(Nacc1)	0.43	0	0	6	0	1	0	0	0	0
Q8VDU4	VAV1	vav 1 oncogene(Vav1)	0.43	0	5	0	0	0	0	0	0	0
Q9QY06	MYO9B	myosin IXb(Myo9b)	0.43	0	0	5	0	0	0	0	0	0
O08856	ELL	elongation factor RNA polymerase II(Ell)	0.42	0.86	0	3	0	5	3	0	0	0
Q9Z0X1	AIFM1	apoptosis-inducing factor, mitochondrion-associated 1(Aifm1)	0.42	0.75	0	16	0	15	11	0	3	7
Q8K2B3	SDHA	succinate dehydrogenase complex, subunit A, flavoprotein (Fp)(Sdha)	0.42	0.56	2	36	1	20	22	1	10	11
Q921G8	TUBGCP2	tubulin, gamma complex associated protein 2(Tubgcp2)	0.42	0.56	0	4	0	3	1	0	0	0
Q9D7G0	PRPS1	phosphoribosyl pyrophosphate synthetase 1(Prps1)	0.42	0.54	0	20	0	19	10	0	5	8
A2BE28	LAS1L	LAS1-like (S. cerevisiae)(Las1l)	0.42	0.52	0	3	0	2	1	0	0	0
P97311	MCM6	minichromosome maintenance complex component 6(Mcm6)	0.42	0.47	0	27	0	26	13	0	6	14
O89023	TPP1	tripeptidyl peptidase I(Tpp1)	0.42	0.42	0	4	0	0	4	0	0	0
Q76MZ3	PPP2R1A	protein phosphatase 2, regulatory subunit A, alpha(Ppp2r1a)	0.42	0.4	3	37	1	26	16	0	17	9
P21619	LMNB2	lamin B2(Lmnb2)	0.42	0.39	0	4	0	3	0	0	0	0
Q9JJZ2	TUBA8	tubulin, alpha 8(Tuba8)	0.42	0.38	0	133	0	74	94	0	63	52
Q9QWL7	krt17	keratin 17(Krt17)	0.42	0.34	0	30	0	23	13	0	9	13
P63276	RPS17	ribosomal protein S17(Rps17)	0.42	0.29	2	5	0	5	0	2	0	2
Q61624	Zfp148	zinc finger protein 148(Zfp148)	0.42	0.25	7	0	0	1	2	0	0	0
P20029	HSPA5	heat shock protein 5(Hspa5)	0.42	0.14	61	207	52	154	180	35	128	131
P70182	PIP5K1A	phosphatidylinositol-4-phosphate 5-kinase, type 1 alpha(Pip5k1a)	0.42	0	0	4	0	0	0	0	0	0
Q80YV4	PANK4	pantothenate kinase 4(Pank4)	0.42	0	0	4	0	0	0	0	0	0
Q8CD92	TTC27	tetratricopeptide repeat domain 27(Ttc27)	0.42	0	0	4	0	0	0	0	0	0
Q8JZQ2	AFG3L2	AFG3-like AAA ATPase 2(Afg3l2)	0.42	0	0	4	0	0	0	0	0	0
Q99MR0	ACTL6B	actin-like 6B(Actl6b)	0.41	0.92	0	6	0	10	9	0	1	2
P19096	FASN	fatty acid synthase(Fasn)	0.41	0.85	0	63	3	89	73	1	24	40
Q9Z1Z2	STRAP	serine/threonine kinase receptor associated protein(Strap)	0.41	0.74	0	6	0	4	3	0	0	1
P62874	GNB1	guanine nucleotide binding protein (G protein), beta 1(Gnb1)	0.41	0.67	0	4	0	2	2	0	0	0
P68372	TUBB4B	tubulin, beta 4B class IVB(Tubb4b)	0.41	0.6	160	328	98	235	271	62	145	133
B2RQC6	CAD	carbamoyl-phosphate synthetase 2, aspartate transcarbamylase, and dihydroorotase(Cad)	0.41	0.51	0	210	0	195	214	0	150	156
E0CYH4	WDR26	WD repeat domain 26(Wdr26)	0.41	0.45	2	0	4	0	0	2	0	0
B1ASE2	ATP5H	ATP synthase, H+ transporting, mitochondrial F0 complex, subunit D(Atp5h)	0.41	0.41	3	0	2	0	0	0	0	0
Q8VH51	RBM39	RNA binding motif protein 39(Rbm39)	0.41	0.28	0	12	0	4	2	0	1	3
Q9D819	PPA1	pyrophosphatase (inorganic) 1(Ppa1)	0.41	0.26	0	5	0	0	2	0	0	1
Q9Z331	KRT6B	keratin 6B(Krt6b)	0.41	0.08	0	27	0	16	10	0	7	17
G3X9W7	RUNX1	runt related transcription factor 1(Runx1)	0.41	0	3	0	0	0	0	0	0	0
P29387	GNB4	guanine nucleotide binding protein (G protein), beta 4(Gnb4)	0.41	0	0	3	0	0	0	0	0	0
Q68ED3	PAPD5	PAP associated domain containing 5(Papd5)	0.41	0	0	4	0	0	1	0	0	0
Q8C050	RPS6KA5	ribosomal protein S6 kinase, polypeptide 5(Rps6ka5)	0.41	0	0	4	0	0	0	0	0	0
Q99JI6	RAP1B	RAS related protein 1b(Rap1b)	0.41	0	0	4	0	0	0	0	0	0
Q501J6	DDX17	DEAD (Asp-Glu-Ala-Asp) box polypeptide 17(Ddx17)	0.4	0.78	0	18	0	17	24	0	5	10
Q3UJB9	EDC4	enhancer of mRNA decapping 4(Edc4)	0.4	0.77	0	19	0	21	25	0	6	12
Q9QXK3	COPG2	coatomer protein complex, subunit gamma 2(Copg2)	0.4	0.74	0	4	1	3	3	1	0	0
P35550	FBL	fibrillarin(Fbl)	0.4	0.73	0	10	0	11	7	0	3	3
Q8C845	EFHD2	EF hand domain containing 2(Efhd2)	0.4	0.46	2	0	5	0	0	2	0	0
P97461	RPS5	ribosomal protein S5(Rps5)	0.4	0.41	0	15	0	17	0	0	3	9
Q05186	RCN1	reticulocalbin 1(Rcn1)	0.4	0.4	7	2	0	2	2	0	2	0
P26443	GLUD1	glutamate dehydrogenase 1(Glud1)	0.4	0.31	0	3	0	2	0	0	0	0
E9Q557	DSP	desmoplakin(Dsp)	0.4	0.13	0	11	0	3	0	0	0	4
B1AUD9	TAX1BP3	Tax1 (human T cell leukemia virus type I) binding protein 3(Tax1bp3)	0.4	0	3	0	1	0	0	0	0	0
O88665	BRD7	bromodomain containing 7(Brd7)	0.4	0	0	4	0	0	0	0	0	0
P62835	RAP1A	RAS-related protein-1a(Rap1a)	0.4	0	0	4	0	0	0	0	0	1
Q5SWW4	MED13	mediator complex subunit 13(Med13)	0.4	0	3	0	0	0	0	0	0	0
Q8BJU0	SGTA	small glutamine-rich tetratricopeptide repeat (TPR)-containing, alpha(Sgta)	0.4	0	0	4	0	0	0	0	0	0
Q91V41	RAB14	RAB14, member RAS oncogene family(Rab14)	0.4	0	0	4	0	1	0	0	1	0
Q60749	KHDRBS1	KH domain containing, RNA binding, signal transduction associated 1(Khdrbs1)	0.39	0.9	0	6	0	10	12	0	1	3
Q8BNV1	TRMT2A	TRM2 tRNA methyltransferase 2A(Trmt2a)	0.39	0.88	0	5	0	6	15	0	3	0
Q571I9	ALDH16A1	aldehyde dehydrogenase 16 family, member A1(Aldh16a1)	0.39	0.79	0	3	0	5	3	0	1	0
Q920Q4	VPS16	VSP16 CORVET/HOPS core subunit(Vps16)	0.39	0.77	0	4	0	4	3	0	1	0
Q61937	NPM1	nucleophosmin 1(Npm1)	0.39	0.69	0	15	0	22	13	0	8	5
Q60664	LRMP	lymphoid-restricted membrane protein(Lrmp)	0.39	0.6	0	11	0	5	7	0	1	4
Q6ZWV3	RPL10	ribosomal protein L10(Rpl10)	0.39	0.53	0	17	0	14	9	0	6	5
B7FAV1	FLNA	filamin, alpha(Flna)	0.39	0.5	17	0	33	0	0	30	0	0
F8WIX8	hist1h2al	histone cluster 1, H2al(Hist1h2al)	0.39	0.49	5	0	7	0	0	9	0	0
G3UYV7	RPS28	ribosomal protein S28(Rps28)	0.39	0.4	2	0	2	0	0	2	0	0
F8WIP7	DPF2	D4, zinc and double PHD fingers family 2(Dpf2)	0.39	0.39	2	0	2	0	0	2	0	0
Q921F2	TARDBP	TAR DNA binding protein(Tardbp)	0.39	0.34	3	15	2	11	6	0	6	5
Q3TUH1	TAMM41	TAM41 mitochondrial translocator assembly and maintenance homolog(Tamm41)	0.39	0.3	0	3	0	2	0	0	0	0
Q9QXX4	SLC25A13	solute carrier family 25 (mitochondrial carrier, adenine nucleotide translocator), member 13(Slc25a13)	0.39	0.3	0	4	0	2	0	0	1	0
P61750	ARF4	ADP-ribosylation factor 4(Arf4)	0.39	0.13	4	11	4	6	4	3	2	5
A6BLY7	KRT28	keratin 28(Krt28)	0.39	0.08	0	15	0	6	7	0	6	5
O35857	TIMM44	translocase of inner mitochondrial membrane 44(Timm44)	0.39	0	0	4	0	0	0	0	0	0
P49586	PCYT1A	phosphate cytidylyltransferase 1, choline, alpha isoform(Pcyt1a)	0.39	0	0	3	0	0	0	0	0	0
P70699	gaa	glucosidase, alpha, acid(Gaa)	0.39	0	0	3	0	0	1	0	0	0
Q62186	SSR4	signal sequence receptor, delta(Ssr4)	0.39	0	0	4	0	0	0	0	0	1
Q8CDM1	ATAD2	ATPase family, AAA domain containing 2(Atad2)	0.39	0	0	4	0	0	0	0	0	0
Q9D9Z5	DDA1	DET1 and DDB1 associated 1(Dda1)	0.39	0	0	3	0	0	0	0	0	0
Q9WVA2	Timm8a1	translocase of inner mitochondrial membrane 8A1(Timm8a1)	0.39	0	0	4	0	0	0	0	0	0
F6ZDS4	TPR	translocated promoter region, nuclear basket protein(Tpr)	0.38	0.92	0	49	0	68	70	0	15	33
Q9R0K7	ATP2B2	ATPase, Ca++ transporting, plasma membrane 2(Atp2b2)	0.38	0.83	0	2	0	3	3	0	0	0
Q91YE7	RBM5	RNA binding motif protein 5(Rbm5)	0.38	0.82	0	2	0	3	4	0	0	0
O35654	POLD2	polymerase (DNA directed), delta 2, regulatory subunit(Pold2)	0.38	0.8	0	3	0	4	3	0	0	1
Q5SWU9	ACACA	acetyl-Coenzyme A carboxylase alpha(Acaca)	0.38	0.76	0	27	0	40	30	0	17	14
Q8N7N5	dcaf8	DDB1 and CUL4 associated factor 8(Dcaf8)	0.38	0.68	0	6	0	3	5	0	0	2
Q6PAL8	DENND5A	DENN/MADD domain containing 5A(Dennd5a)	0.38	0.64	0	10	0	10	7	0	2	5
P33175	KIF5A	kinesin family member 5A(Kif5a)	0.38	0.59	0	7	0	5	2	0	2	0
Q7TPV4	MYBBP1A	MYB binding protein (P160) 1a(Mybbp1a)	0.38	0.59	0	8	1	4	2	0	0	2
P01629			0.38	0.55	0	19	0	18	12	0	2	12
P86048	RPL10L	ribosomal protein L10-like(Rpl10l)	0.38	0.54	0	12	0	9	5	0	4	2
Q64514	TPP2	tripeptidyl peptidase II(Tpp2)	0.38	0.52	0	19	0	15	31	0	7	12
Q8BXZ1	TMX3	thioredoxin-related transmembrane protein 3(Tmx3)	0.38	0.5	2	2	0	2	3	0	0	2
P17156	HSPA2	heat shock protein 2(Hspa2)	0.38	0.43	0	82	0	55	63	0	38	43
Q91YR7	PRPF6	pre-mRNA splicing factor 6(Prpf6)	0.38	0.43	0	4	0	8	0	0	0	2
P42227	STAT3	signal transducer and activator of transcription 3(Stat3)	0.38	0.42	0	10	0	12	1	0	1	6
P58774	TPM2	tropomyosin 2, beta(Tpm2)	0.38	0.41	0	16	0	13	7	0	8	4
D3YWI1	ALDOA	aldolase A, fructose-bisphosphate(Aldoa)	0.38	0.38	2	0	2	0	0	0	0	0
P17918	PCNA	proliferating cell nuclear antigen(Pcna)	0.38	0.05	12	27	0	16	10	3	6	19
E9Q0W8	SNRPE	small nuclear ribonucleoprotein E(Snrpe)	0.38	0	2	0	0	0	0	1	0	0
F6YCH1	WAPL	WAPL cohesin release factor(Wapl)	0.38	0	2	0	0	0	0	0	0	0
G3UXT8	BAG6	BCL2-associated athanogene 6(Bag6)	0.38	0	2	0	0	0	0	0	0	0
H7BWZ3	ARPC3	actin related protein 2/3 complex, subunit 3(Arpc3)	0.38	0	2	0	0	0	0	2	0	0
M0QWK5	EEF1B2	eukaryotic translation elongation factor 1 beta 2(Eef1b2)	0.38	0	2	0	1	0	0	2	0	0
P63325	RPS10	ribosomal protein S10(Rps10)	0.38	0	4	9	0	0	0	2	1	6
Q4FZG7	Timm8a2	translocase of inner mitochondrial membrane 8A2(Timm8a2)	0.38	0	0	3	0	0	0	0	0	0
Q6PR54	RIF1	replication timing regulatory factor 1(Rif1)	0.38	0	0	3	0	0	0	0	0	0
Q8BH76	POLD3	polymerase (DNA-directed), delta 3, accessory subunit(Pold3)	0.38	0	2	0	0	0	0	0	0	0
Q8BIW1	PRUNE1	prune exopolyphosphatase(Prune1)	0.38	0	0	3	0	0	0	0	0	0
Q8CID0	CSRP2BP	cysteine and glycine-rich protein 2 binding protein(Csrp2bp)	0.38	0	0	3	0	0	0	0	0	0
Q9R099	TBL2	transducin (beta)-like 2(Tbl2)	0.38	0	0	3	0	0	0	0	0	0
Q9R1T2	SAE1	SUMO1 activating enzyme subunit 1(Sae1)	0.38	0	0	3	0	0	1	0	0	0
Q8K284	GTF3C1	general transcription factor III C 1(Gtf3c1)	0.37	0.99	0	7	0	24	16	0	1	3
P49717	MCM4	minichromosome maintenance complex component 4(Mcm4)	0.37	0.89	0	4	0	7	6	0	1	1
Q6NV83	U2SURP	U2 snRNP-associated SURP domain containing(U2surp)	0.37	0.89	0	2	0	9	3	0	0	0
O88712	CTBP1	C-terminal binding protein 1(Ctbp1)	0.37	0.83	0	2	0	4	3	0	0	0
Q9CW03	SMC3	structural maintenance of chromosomes 3(Smc3)	0.37	0.81	1	68	1	107	88	0	54	42
Q8BIQ5	CSTF2	cleavage stimulation factor, 3' pre-RNA subunit 2(Cstf2)	0.37	0.8	0	2	0	3	3	0	0	0
G5E829	ATP2B1	ATPase, Ca++ transporting, plasma membrane 1(Atp2b1)	0.37	0.67	0	3	4	3	3	1	0	0
Q61881	MCM7	minichromosome maintenance complex component 7(Mcm7)	0.37	0.61	0	21	0	17	13	0	2	12
Q99J62	RFC4	replication factor C (activator 1) 4(Rfc4)	0.37	0.61	0	5	0	4	3	0	1	1
Q64518	ATP2A3	ATPase, Ca++ transporting, ubiquitous(Atp2a3)	0.37	0.59	0	7	0	7	3	0	1	2
A2AQ07	TUBB1	tubulin, beta 1 class VI(Tubb1)	0.37	0.56	0	46	0	32	28	0	18	18
P28738	KIF5C	kinesin family member 5C(Kif5c)	0.37	0.56	0	7	0	5	2	0	2	0
Q925E7	PPP2R2D	protein phosphatase 2, regulatory subunit B, delta(Ppp2r2d)	0.37	0.53	0	8	0	3	4	0	0	3
P61211	ARL1	ADP-ribosylation factor-like 1(Arl1)	0.37	0.45	0	10	0	8	4	0	2	4
Q62095	DDX3Y	DEAD (Asp-Glu-Ala-Asp) box polypeptide 3, Y-linked(Ddx3y)	0.37	0.39	0	13	0	13	2	0	2	8
A2AAN2	SRP68	signal recognition particle 68(Srp68)	0.37	0.38	2	0	2	0	0	0	0	0
F6THG2	ARPC1B	actin related protein 2/3 complex, subunit 1B(Arpc1b)	0.37	0.37	2	0	2	0	0	2	0	0
P62242	RPS8	ribosomal protein S8(Rps8)	0.37	0.37	0	8	0	6	2	0	0	5
P01897	H2-D1	histocompatibility 2, D region locus 1(H2-D1)	0.37	0.29	0	3	0	2	0	0	0	0
Q61414	KRT15	keratin 15(Krt15)	0.37	0.2	2	31	7	17	14	5	7	12
Q6ZQ06	CEP162	centrosomal protein 162(Cep162)	0.37	0.04	3	0	0	2	0	0	1	2
B7ZWL1	CNOT1	CCR4-NOT transcription complex, subunit 1(Cnot1)	0.37	0	2	0	1	0	0	1	0	0
D3YZ18	HMGB1	high mobility group box 1(Hmgb1)	0.37	0	2	0	0	0	0	0	0	0
E9PZP3	ripk3	receptor-interacting serine-threonine kinase 3(Ripk3)	0.37	0	2	0	1	0	0	0	0	0
H9H9S3	ZEB2	zinc finger E-box binding homeobox 2(Zeb2)	0.37	0	2	0	0	0	0	0	0	0
O35465	FKBP8	FK506 binding protein 8(Fkbp8)	0.37	0	0	5	0	1	0	0	0	2
Q64436	ATP4A	ATPase, H+/K+ exchanging, gastric, alpha polypeptide(Atp4a)	0.37	0	0	3	0	1	1	0	1	0
Q6A009	LTN1	listerin E3 ubiquitin protein ligase 1(Ltn1)	0.37	0	0	3	0	1	0	0	0	0
Q811Q9	PCYT1B	phosphate cytidylyltransferase 1, choline, beta isoform(Pcyt1b)	0.37	0	0	3	0	0	0	0	0	0
Q8K1B8	FERMT3	fermitin family member 3(Fermt3)	0.37	0	2	0	0	0	0	0	0	0
Q920E5	FDPS	farnesyl diphosphate synthetase(Fdps)	0.37	0	0	3	0	0	0	0	0	0
Q9D0I4	STX17	syntaxin 17(Stx17)	0.37	0	0	3	0	0	0	0	0	0
Q9D7B6	ACAD8	acyl-Coenzyme A dehydrogenase family, member 8(Acad8)	0.37	0	0	3	0	0	0	0	0	0
Q9Z1W8	ATP12A	ATPase, H+/K+ transporting, nongastric, alpha polypeptide(Atp12a)	0.37	0	0	3	0	0	1	0	0	0
Q9CU62	SMC1A	structural maintenance of chromosomes 1A(Smc1a)	0.36	0.81	3	59	6	82	73	0	33	38
Q3V0K9	PLS1	plastin 1 (I-isoform)(Pls1)	0.36	0.8	0	2	0	4	3	0	0	0
Q61286	TCF12	transcription factor 12(Tcf12)	0.36	0.76	0	2	0	2	3	0	0	0
Q9CQN1	TRAP1	TNF receptor-associated protein 1(Trap1)	0.36	0.65	0	16	0	14	13	0	6	6
Q5SNZ0	CCDC88A	coiled coil domain containing 88A(Ccdc88a)	0.36	0.62	2	38	1	36	29	0	15	20
Q61584	FXR1	fragile X mental retardation gene 1, autosomal homolog(Fxr1)	0.36	0.56	0	8	0	3	5	0	0	3
Q8VEK3	HNRNPU	heterogeneous nuclear ribonucleoprotein U(Hnrnpu)	0.36	0.52	0	25	0	24	19	0	5	21
Q8CIE6	COPA	coatomer protein complex subunit alpha(Copa)	0.36	0.44	0	29	0	46	19	1	9	24
P63017	HSPA8	heat shock protein 8(Hspa8)	0.36	0.41	100	285	60	200	262	40	157	160
Q99LW0	ANKRD10	ankyrin repeat domain 10(Ankrd10)	0.36	0.4	0	3	0	1	2	0	0	1
Q9QYB5	ADD3	adducin 3 (gamma)(Add3)	0.36	0.35	0	5	0	4	0	0	1	1
P97470	PPP4C	protein phosphatase 4, catalytic subunit(Ppp4c)	0.36	0.32	1	6	0	4	2	0	4	0
Q6ZWU9	Rps27rt	ribosomal protein S27, retrogene(Rps27rt)	0.36	0.1	8	25	7	17	15	4	11	13
Q8BGZ7	KRT75	keratin 75(Krt75)	0.36	0.08	0	27	0	18	13	0	9	23
P50446	KRT6A	keratin 6A(Krt6a)	0.36	0.06	2	28	4	16	11	4	7	18
G3UYK2	MECOM	MDS1 and EVI1 complex locus(Mecom)	0.36	0	2	0	0	0	0	0	0	0
P58854	TUBGCP3	tubulin, gamma complex associated protein 3(Tubgcp3)	0.36	0	0	3	0	0	0	0	0	0
P97929	brca2	breast cancer 2, early onset(Brca2)	0.36	0	0	3	0	0	0	0	0	0
Q8BIA4	FBXW8	F-box and WD-40 domain protein 8(Fbxw8)	0.36	0	2	0	0	0	0	0	0	0
Q9CZP3	Zfp655	zinc finger protein 655(Zfp655)	0.36	0	2	0	0	0	0	0	0	0
Q9DB25	ALG5	asparagine-linked glycosylation 5 (dolichyl-phosphate beta-glucosyltransferase)(Alg5)	0.36	0	0	3	0	0	0	0	0	0
Q9DCT2	NDUFS3	NADH dehydrogenase (ubiquinone) Fe-S protein 3(Ndufs3)	0.36	0	2	0	0	0	0	0	0	0
Q9Z1X9	CDC45	cell division cycle 45(Cdc45)	0.36	0	0	3	0	0	0	0	0	0
V9GXR6	TCF12	transcription factor 12(Tcf12)	0.36	0	2	0	0	0	0	0	0	0
Q8CGZ0	CHERP	calcium homeostasis endoplasmic reticulum protein(Cherp)	0.35	0.82	0	2	0	3	3	0	0	0
Q8BIK4	DOCK9	dedicator of cytokinesis 9(Dock9)	0.35	0.74	0	2	0	3	2	0	0	0
Q8VE22	MRPS23	mitochondrial ribosomal protein S23(Mrps23)	0.35	0.69	0	4	0	7	4	0	0	3
Q80XP8	FAM76B	family with sequence similarity 76, member B(Fam76b)	0.35	0.66	0	2	0	2	2	0	0	0
Q7TNV0	DEK	DEK oncogene (DNA binding)(Dek)	0.35	0.6	0	3	0	2	2	0	0	1
Q8CIH5	PLCG2	phospholipase C, gamma 2(Plcg2)	0.35	0.6	0	2	0	4	1	0	0	0
P05555	ITGAM	integrin alpha M(Itgam)	0.35	0.59	0	2	0	1	4	0	0	0
P17879	hspa1b	heat shock protein 1B(Hspa1b)	0.35	0.54	0	31	0	25	27	0	13	19
Q6IRU2	TPM4	tropomyosin 4(Tpm4)	0.35	0.49	0	2	0	2	1	0	0	0
Q8VE97	SRSF4	serine/arginine-rich splicing factor 4(Srsf4)	0.35	0.48	0	2	0	2	1	0	0	0
P16627	HSPA1L	heat shock protein 1-like(Hspa1l)	0.35	0.37	0	32	0	20	27	0	17	17
P16381	D1Pas1	DNA segment, Chr 1, Pasteur Institute 1(D1Pas1)	0.35	0.36	0	15	0	15	4	0	3	10
O89079	COPE	coatomer protein complex, subunit epsilon(Cope)	0.35	0.34	0	5	0	5	0	0	0	3
P58771	TPM1	tropomyosin 1, alpha(Tpm1)	0.35	0.33	0	23	0	21	12	0	12	11
P23152			0.35	0.28	0	4	0	3	0	0	0	2
Q6IFX2	KRT42	keratin 42(Krt42)	0.35	0.23	2	28	6	20	20	5	11	14
Q3UV17	KRT76	keratin 76(Krt76)	0.35	0.19	0	23	0	16	7	0	5	15
Q9D358	ACP1	acid phosphatase 1, soluble(Acp1)	0.35	0.14	0	14	0	8	7	0	7	5
P10630	EIF4A2	eukaryotic translation initiation factor 4A2(Eif4a2)	0.35	0	0	3	0	0	0	0	1	0
Q5XG71	UTP20	UTP20 small subunit processome component(Utp20)	0.35	0	0	3	0	0	0	0	0	0
Q8CI11	GNL3	guanine nucleotide binding protein-like 3 (nucleolar)(Gnl3)	0.35	0	0	3	0	0	0	0	0	0
Q9WV27	ATP1A4	ATPase, Na+/K+ transporting, alpha 4 polypeptide(Atp1a4)	0.35	0	0	3	0	0	1	0	0	0
Q91YL2	rnf126	ring finger protein 126(Rnf126)	0.34	0.65	0	4	0	4	3	0	0	2
Q3TKT4	SMARCA4	SWI/SNF related, matrix associated, actin dependent regulator of chromatin, subfamily a, member 4(Smarca4)	0.34	0.61	7	78	8	93	71	4	46	55
Q6ZWR4	PPP2R2B	protein phosphatase 2, regulatory subunit B, beta(Ppp2r2b)	0.34	0.53	0	7	0	3	4	0	0	3
Q61696	HSPA1A	heat shock protein 1A(Hspa1a)	0.34	0.51	0	31	0	25	27	0	13	19
Q7TMQ7	WDR91	WD repeat domain 91(Wdr91)	0.34	0.51	0	2	0	2	1	0	0	0
O35326	SRSF5	serine/arginine-rich splicing factor 5(Srsf5)	0.34	0.49	0	2	0	2	1	0	0	0
Q922F4	TUBB6	tubulin, beta 6 class V(Tubb6)	0.34	0.39	58	96	35	73	81	23	48	41
P68040	RACK1	receptor for activated C kinase 1(Rack1)	0.34	0.11	7	25	0	13	1	5	3	11
Q91WD5	NDUFS2	NADH dehydrogenase (ubiquinone) Fe-S protein 2(Ndufs2)	0.34	0	0	2	0	0	0	0	0	0
P97496	SMARCC1	SWI/SNF related, matrix associated, actin dependent regulator of chromatin, subfamily c, member 1(Smarcc1)	0.33	0.75	0	80	0	110	104	0	56	55
Q9EPK7	XPO7	exportin 7(Xpo7)	0.33	0.72	0	3	5	3	5	2	0	0
Q91V12	ACOT7	acyl-CoA thioesterase 7(Acot7)	0.33	0.65	0	2	0	3	2	0	1	0
Q9CY50	SSR1	signal sequence receptor, alpha(Ssr1)	0.33	0.61	0	2	0	2	3	0	0	1
Q9DCI9	MRPL32	mitochondrial ribosomal protein L32(Mrpl32)	0.33	0.58	0	2	0	2	2	0	1	0
O54949	NLK	nemo like kinase(Nlk)	0.33	0.55	0	2	0	2	2	0	1	0
Q8CJG1	Ago1	argonaute RISC catalytic subunit 1(Ago1)	0.33	0.55	0	6	0	6	3	0	0	4
Q3TWW8	SRSF6	serine/arginine-rich splicing factor 6(Srsf6)	0.33	0.5	0	2	0	2	1	0	0	0
E9QAS4	CHD4	chromodomain helicase DNA binding protein 4(Chd4)	0.33	0.49	3	0	7	0	0	5	0	0
P57722	PCBP3	poly(rC) binding protein 3(Pcbp3)	0.33	0.39	0	13	0	10	7	0	6	5
Q9JK42	PDK2	pyruvate dehydrogenase kinase, isoenzyme 2(Pdk2)	0.33	0.38	0	2	0	3	0	0	0	0
Q99N13	HDAC9	histone deacetylase 9(Hdac9)	0.33	0.37	0	2	0	0	3	0	0	0
O35874	SLC1A4	solute carrier family 1 (glutamate/neutral amino acid transporter), member 4(Slc1a4)	0.33	0.32	0	2	0	0	2	0	0	0
Q3TTY5	KRT2	keratin 2(Krt2)	0.33	0.31	0	34	0	22	21	0	15	17
Q9ERD7	TUBB3	tubulin, beta 3 class III(Tubb3)	0.33	0.3	0	184	0	135	143	0	85	75
P84089	ERH	enhancer of rudimentary homolog (Drosophila)(Erh)	0.33	0.24	4	27	2	19	14	1	10	14
Q9Z320	KRT27	keratin 27(Krt27)	0.33	0.12	0	9	0	3	4	0	4	3
Q8VCW2	KRT25	keratin 25(Krt25)	0.33	0.11	0	9	0	3	4	0	4	3
P62196	PSMC5	protease (prosome, macropain) 26S subunit, ATPase 5(Psmc5)	0.33	0.03	24	57	12	37	36	10	34	31
P70399	Trp53bp1	transformation related protein 53 binding protein 1(Trp53bp1)	0.32	0.93	0	2	0	9	5	0	0	0
P53996	CNBP	cellular nucleic acid binding protein(Cnbp)	0.32	0.7	0	8	0	11	10	0	3	5
Q99LF4	RTCB	RNA 2',3'-cyclic phosphate and 5'-OH ligase(Rtcb)	0.32	0.64	0	5	0	6	7	0	1	3
P26618	PDGFRA	platelet derived growth factor receptor, alpha polypeptide(Pdgfra)	0.32	0.6	0	2	0	2	2	0	1	0
P05622	PDGFRB	platelet derived growth factor receptor, beta polypeptide(Pdgfrb)	0.32	0.57	0	2	0	2	2	0	1	0
Q6PE01	SNRNP40	small nuclear ribonucleoprotein 40 (U5)(Snrnp40)	0.32	0.57	0	6	0	5	6	0	0	5
Q8CJF9	AGO3	argonaute RISC catalytic subunit 3(Ago3)	0.32	0.55	0	6	0	7	3	0	0	4
P35918	KDR	kinase insert domain protein receptor(Kdr)	0.32	0.54	0	2	0	2	2	0	1	0
Q925I1	ATAD3A	ATPase family, AAA domain containing 3A(Atad3a)	0.32	0.54	0	10	0	10	8	0	3	6
Q9EQ28	POLD3	polymerase (DNA-directed), delta 3, accessory subunit(Pold3)	0.32	0.53	0	5	0	3	4	0	1	2
P84078	ARF1	ADP-ribosylation factor 1(Arf1)	0.32	0.45	0	10	0	7	7	0	1	7
Q6P1F6	PPP2R2A	protein phosphatase 2, regulatory subunit B, alpha(Ppp2r2a)	0.32	0.45	6	23	7	16	18	6	6	9
Q9QZE5	COPG1	coatomer protein complex, subunit gamma 1(Copg1)	0.32	0.45	0	10	0	16	6	0	2	9
Q9WVR4	FXR2	fragile X mental retardation, autosomal homolog 2(Fxr2)	0.32	0.45	0	2	0	1	2	0	0	1
Q62266	SPRR1A	small proline-rich protein 1A(Sprr1a)	0.32	0.44	0	2	0	1	2	0	0	0
Q8CJF8	AGO4	argonaute RISC catalytic subunit 4(Ago4)	0.32	0.44	0	4	0	4	1	0	0	2
Q8BSL7	ARF2	ADP-ribosylation factor 2(Arf2)	0.32	0.43	0	9	0	5	6	0	1	5
P35922	FMR1	fragile X mental retardation syndrome 1(Fmr1)	0.32	0.41	0	2	0	1	2	0	0	1
Q6P9N1	FAM126A	family with sequence similarity 126, member A(Fam126a)	0.32	0.41	0	2	0	5	0	0	0	0
Q99KW3	TRIOBP	TRIO and F-actin binding protein(Triobp)	0.32	0.4	0	4	0	7	0	0	1	1
Q9Z2K1	KRT16	keratin 16(Krt16)	0.32	0.38	2	19	4	14	10	3	4	8
P62075	TIMM13	translocase of inner mitochondrial membrane 13(Timm13)	0.32	0.37	0	4	0	2	1	0	2	0
P62855	RPS26	ribosomal protein S26(Rps26)	0.32	0.37	1	4	2	2	3	1	0	2
P52651	Rhox5	reproductive homeobox 5(Rhox5)	0.32	0.36	0	11	0	11	5	0	5	5
O08585	CLTA	clathrin, light polypeptide (Lca)(Clta)	0.32	0.32	0	2	0	2	0	0	0	0
P06330	IghmAC38.205.12	Ig mu chain V region AC38 205.12(IghmAC38.205.12)	0.32	0.3	0	2	0	2	0	0	0	0
P84104	SRSF3	serine/arginine-rich splicing factor 3(Srsf3)	0.32	0.3	0	4	0	3	0	0	0	2
Q91Z31	PTBP2	polypyrimidine tract binding protein 2(Ptbp2)	0.32	0.3	0	2	0	2	0	0	0	0
P02535	KRT10	keratin 10(Krt10)	0.32	0.1	0	58	0	41	48	0	41	38
P54775	PSMC4	proteasome (prosome, macropain) 26S subunit, ATPase, 4(Psmc4)	0.32	0.03	22	56	6	39	32	11	32	31
Q922U2	KRT5	keratin 5(Krt5)	0.32	0.02	2	56	4	35	23	4	22	42
O55234	PSMB5	proteasome (prosome, macropain) subunit, beta type 5(Psmb5)	0.32	0	0	2	0	0	0	0	0	0
P59110	SENP1	SUMO1/sentrin specific peptidase 1(Senp1)	0.32	0	0	2	0	0	0	0	0	0
Q3TDN2	FAF2	Fas associated factor family member 2(Faf2)	0.32	0	0	2	0	0	0	0	0	0
Q61495	Dsg1a	desmoglein 1 alpha(Dsg1a)	0.32	0	0	2	0	0	0	0	0	0
Q811D2	ANKRD26	ankyrin repeat domain 26(Ankrd26)	0.32	0	0	2	0	0	0	0	0	0
Q8BUR9	MZT1	mitotic spindle organizing protein 1(Mzt1)	0.32	0	0	2	0	0	0	0	0	0
Q91X83	MAT1A	methionine adenosyltransferase I, alpha(Mat1a)	0.32	0	0	2	0	1	0	0	0	0
Q99J27	SLC33A1	solute carrier family 33 (acetyl-CoA transporter), member 1(Slc33a1)	0.32	0	0	2	0	1	0	0	0	0
Q9D4F8	TUBGCP4	tubulin, gamma complex associated protein 4(Tubgcp4)	0.32	0	0	2	0	0	1	0	0	1
A2AN08	UBR4	ubiquitin protein ligase E3 component n-recognin 4(Ubr4)	0.31	1	0	26	0	53	70	0	10	9
Q8R323	RFC3	replication factor C (activator 1) 3(Rfc3)	0.31	0.74	0	2	0	3	3	0	1	0
O88448	KLC2	kinesin light chain 2(Klc2)	0.31	0.72	0	4	0	6	6	0	1	2
Q8R1U1	COG4	component of oligomeric golgi complex 4(Cog4)	0.31	0.71	0	3	0	4	5	0	0	2
Q8BGB2	Ttc7	tetratricopeptide repeat domain 7(Ttc7)	0.31	0.69	0	2	0	7	2	0	1	0
P63085	MAPK1	mitogen-activated protein kinase 1(Mapk1)	0.31	0.67	1	3	0	9	5	0	1	3
Q63844	MAPK3	mitogen-activated protein kinase 3(Mapk3)	0.31	0.66	0	2	0	5	2	0	1	0
Q8CJG0	AGO2	argonaute RISC catalytic subunit 2(Ago2)	0.31	0.62	0	11	1	15	11	3	0	10
P05532	KIT	kit oncogene(Kit)	0.31	0.59	0	2	0	2	2	0	1	0
P05784	KRT18	keratin 18(Krt18)	0.31	0.55	0	3	0	2	5	0	0	2
P35969	FLT1	FMS-like tyrosine kinase 1(Flt1)	0.31	0.54	0	2	0	2	2	0	1	0
Q8BHD7	PTBP3	polypyrimidine tract binding protein 3(Ptbp3)	0.31	0.5	0	4	0	6	2	0	0	3
P41216	ACSL1	acyl-CoA synthetase long-chain family member 1(Acsl1)	0.31	0.47	0	2	0	2	1	0	0	1
Q8BIH0	SAP130	Sin3A associated protein(Sap130)	0.31	0.43	0	2	0	1	2	0	1	0
Q9R1Z7	PTS	6-pyruvoyl-tetrahydropterin synthase(Pts)	0.31	0.34	0	3	0	4	0	0	0	2
Q9QUJ7	ACSL4	acyl-CoA synthetase long-chain family member 4(Acsl4)	0.31	0.31	0	2	0	2	0	0	0	0
Q9QZ29	Igbp1b	immunoglobulin (CD79A) binding protein 1b(Igbp1b)	0.31	0.3	0	2	0	2	0	0	0	0
Q8BH95	ECHS1	enoyl Coenzyme A hydratase, short chain, 1, mitochondrial(Echs1)	0.31	0.24	0	3	0	2	0	0	2	0
Q3UX10	TUBAL3	tubulin, alpha-like 3(Tubal3)	0.31	0.17	14	28	6	22	20	5	14	15
B1ATS4	ATP2A3	ATPase, Ca++ transporting, ubiquitous(Atp2a3)	0.31	0	2	0	1	0	0	4	0	0
O70152	DPM1	dolichol-phosphate (beta-D) mannosyltransferase 1(Dpm1)	0.31	0	0	2	0	0	0	0	0	0
O70562	Sprr2k	small proline-rich protein 2K(Sprr2k)	0.31	0	0	2	0	1	0	0	0	1
P00405	COX2	cytochrome c oxidase subunit II(COX2)	0.31	0	0	3	0	0	0	0	0	2
P07742	RRM1	ribonucleotide reductase M1(Rrm1)	0.31	0	0	2	0	0	0	0	0	0
P11157	RRM2	ribonucleotide reductase M2(Rrm2)	0.31	0	0	2	0	0	0	0	0	0
P51807	Dynlt1f	dynein light chain Tctex-type 1F(Dynlt1f)	0.31	0	0	2	0	0	0	0	1	0
P52623	UCK1	uridine-cytidine kinase 1(Uck1)	0.31	0	0	2	0	0	0	0	0	0
P67984	RPL22	ribosomal protein L22(Rpl22)	0.31	0	0	2	0	0	0	0	0	0
Q2TJ95	rspo3	R-spondin 3(Rspo3)	0.31	0	0	2	0	0	0	0	0	0
Q61011	GNB3	guanine nucleotide binding protein (G protein), beta 3(Gnb3)	0.31	0	0	2	0	0	0	0	0	0
Q80V86	INTS8	integrator complex subunit 8(Ints8)	0.31	0	0	2	0	0	0	0	0	0
Q8K3Z9	pom121	nuclear pore membrane protein 121(Pom121)	0.31	0	0	2	0	0	1	0	0	0
Q91VC3	EIF4A3	eukaryotic translation initiation factor 4A3(Eif4a3)	0.31	0	0	2	0	0	0	0	1	0
Q99LI5	Zfp281	zinc finger protein 281(Zfp281)	0.31	0	0	2	0	0	0	0	0	0
Q9CXI0	COQ5	coenzyme Q5 methyltransferase(Coq5)	0.31	0	0	2	0	0	0	0	0	0
Q9CY27	TECR	trans-2,3-enoyl-CoA reductase(Tecr)	0.31	0	0	3	0	1	0	0	0	2
Q9D0M1	PRPSAP1	phosphoribosyl pyrophosphate synthetase-associated protein 1(Prpsap1)	0.31	0	0	2	0	1	0	0	0	0
Q9D666	SUN1	Sad1 and UNC84 domain containing 1(Sun1)	0.31	0	0	2	0	0	0	0	0	1
Q80WQ2	VAC14	Vac14 homolog (S. cerevisiae)(Vac14)	0.3	0.88	0	14	0	26	25	0	4	11
Q8BL74	GTF3C2	general transcription factor IIIC, polypeptide 2, beta(Gtf3c2)	0.3	0.79	0	2	0	4	5	0	0	1
Q99MD9	NASP	nuclear autoantigenic sperm protein (histone-binding)(Nasp)	0.3	0.77	0	2	0	4	4	0	1	0
Q5U405	TMPRSS13	transmembrane protease, serine 13(Tmprss13)	0.3	0.64	0	3	0	3	4	0	0	2
Q80Y86	MAPK15	mitogen-activated protein kinase 15(Mapk15)	0.3	0.62	0	2	0	2	2	0	1	0
P35917	FLT4	FMS-like tyrosine kinase 4(Flt4)	0.3	0.59	0	2	0	2	2	0	1	0
Q9D312	KRT20	keratin 20(Krt20)	0.3	0.59	0	4	0	6	3	0	0	3
Q9WU01	KHDRBS2	KH domain containing, RNA binding, signal transduction associated 2(Khdrbs2)	0.3	0.59	0	4	0	4	4	0	0	3
P19001	KRT19	keratin 19(Krt19)	0.3	0.55	0	8	0	6	8	0	3	4
Q7TSH2	PHKB	phosphorylase kinase beta(Phkb)	0.3	0.53	0	3	0	2	4	0	0	2
Q9D8E6	RPL4	ribosomal protein L4(Rpl4)	0.3	0.53	0	3	0	3	2	0	0	2
Q6P9Z1	SMARCD3	SWI/SNF related, matrix associated, actin dependent regulator of chromatin, subfamily d, member 3(Smarcd3)	0.3	0.52	0	2	0	4	1	0	1	0
O55029	COPB2	coatomer protein complex, subunit beta 2 (beta prime)(Copb2)	0.3	0.5	0	12	0	13	11	0	3	10
Q8CAS9	PARP9	poly (ADP-ribose) polymerase family, member 9(Parp9)	0.3	0.46	0	2	0	9	0	0	0	0
Q9DCC4	PYCRL	pyrroline-5-carboxylate reductase-like(Pycrl)	0.3	0.4	0	6	0	6	3	0	2	3
Q8C2Q3	RBM14	RNA binding motif protein 14(Rbm14)	0.3	0.39	0	4	0	1	6	0	0	4
Q8VDT9	MRPL50	mitochondrial ribosomal protein L50(Mrpl50)	0.3	0.37	0	3	0	2	1	0	0	2
P07744	KRT4	keratin 4(Krt4)	0.3	0.26	0	18	0	14	7	0	5	11
Q9Z1B5	MAD2L1	MAD2 mitotic arrest deficient-like 1(Mad2l1)	0.3	0.21	1	7	0	5	0	0	4	2
Q9Z2B5	EIF2AK3	eukaryotic translation initiation factor 2 alpha kinase 3(Eif2ak3)	0.3	0.19	0	23	0	16	19	0	10	20
E9Q414	APOB	apolipoprotein B(Apob)	0.3	0	0	2	0	0	0	0	0	0
O70554	Sprr2b	small proline-rich protein 2B(Sprr2b)	0.3	0	0	2	0	1	0	0	0	1
O88708	ORC4	origin recognition complex, subunit 4(Orc4)	0.3	0	0	2	0	0	0	0	0	0
P28293	ctsg	cathepsin G(Ctsg)	0.3	0	0	2	0	0	0	0	0	0
Q04692	SMARCAD1	SWI/SNF-related, matrix-associated actin-dependent regulator of chromatin, subfamily a, containing DEAD/H box 1(Smarcad1)	0.3	0	0	2	0	0	0	0	0	0
Q6P5D3	DHX57	DEAH (Asp-Glu-Ala-Asp/His) box polypeptide 57(Dhx57)	0.3	0	0	2	0	0	0	0	0	1
Q8BMG7	RAB3GAP2	RAB3 GTPase activating protein subunit 2(Rab3gap2)	0.3	0	0	2	0	1	1	0	0	0
Q8K1E0	stx5a	syntaxin 5A(Stx5a)	0.3	0	0	2	0	0	0	0	0	0
Q8VCH6	DHCR24	24-dehydrocholesterol reductase(Dhcr24)	0.3	0	0	2	0	1	0	0	0	0
Q8VDL4	ADPGK	ADP-dependent glucokinase(Adpgk)	0.3	0	0	2	0	0	0	0	0	0
Q99ME2	wdr6	WD repeat domain 6(Wdr6)	0.3	0	0	2	0	0	0	0	0	0
Q9CPX7	MRPS16	mitochondrial ribosomal protein S16(Mrps16)	0.3	0	0	2	0	0	0	0	0	0
Q9CQS8	SEC61B	Sec61 beta subunit(Sec61b)	0.3	0	0	2	0	1	0	0	1	0
Q9ERI2	RAB27A	RAB27A, member RAS oncogene family(Rab27a)	0.3	0	0	2	0	0	0	0	0	0
P03975			0.3	0	0	2	0	0	0	0	0	0
O08528	HK2	hexokinase 2(Hk2)	0.29	0.88	0	6	0	17	9	0	0	6
P13864	DNMT1	DNA methyltransferase (cytosine-5) 1(Dnmt1)	0.29	0.77	1	6	0	11	13	0	2	5
Q9WUK4	RFC2	replication factor C (activator 1) 2(Rfc2)	0.29	0.47	1	6	0	8	5	0	4	2
Q9JKF1	iqgap1	IQ motif containing GTPase activating protein 1(Iqgap1)	0.29	0.46	0	3	0	5	1	0	0	2
Q5XJY5	ARCN1	archain 1(Arcn1)	0.29	0.36	0	8	0	10	3	0	1	7
Q9D0R8	LSM12	LSM12 homolog(Lsm12)	0.29	0.36	1	3	0	1	3	0	1	2
Q6IFZ6	KRT77	keratin 77(Krt77)	0.29	0.35	0	50	0	38	36	0	16	30
Q9DBG6	RPN2	ribophorin II(Rpn2)	0.29	0.35	0	10	0	15	2	0	3	8
Q9Z2T6	KRT85	keratin 85(Krt85)	0.29	0.27	0	12	0	7	10	0	1	12
Q62425	NDUFA4	NADH dehydrogenase (ubiquinone) 1 alpha subcomplex, 4(Ndufa4)	0.29	0.11	3	6	1	2	1	0	3	3
A2AH22	AMBRA1	autophagy/beclin 1 regulator 1(Ambra1)	0.29	0	0	2	0	1	0	0	0	0
O70559	Sprr2h	small proline-rich protein 2H(Sprr2h)	0.29	0	0	2	0	1	0	0	0	1
O88351	IKBKB	inhibitor of kappaB kinase beta(Ikbkb)	0.29	0	0	2	0	0	0	0	0	1
P70181	PIP5K1B	phosphatidylinositol-4-phosphate 5-kinase, type 1 beta(Pip5k1b)	0.29	0	0	2	0	0	0	0	0	0
Q60870	REEP5	receptor accessory protein 5(Reep5)	0.29	0	0	2	0	0	0	0	0	0
Q61102	ABCB7	ATP-binding cassette, sub-family B (MDR/TAP), member 7(Abcb7)	0.29	0	0	2	0	0	0	0	0	0
Q7TSF1	Dsg1b	desmoglein 1 beta(Dsg1b)	0.29	0	0	2	0	0	0	0	0	0
Q8C0C7	FARSA	phenylalanyl-tRNA synthetase, alpha subunit(Farsa)	0.29	0	0	2	0	0	0	0	0	0
Q8C170	MYO9A	myosin IXa(Myo9a)	0.29	0	0	2	0	0	0	0	0	0
Q8CC88	VWA8	von Willebrand factor A domain containing 8(Vwa8)	0.29	0	0	2	0	1	0	0	0	0
Q8VC16	LRRC14	leucine rich repeat containing 14(Lrrc14)	0.29	0	0	2	0	0	0	0	0	0
Q99KN2	CIAO1	cytosolic iron-sulfur protein assembly 1(Ciao1)	0.29	0	0	2	0	1	0	0	0	0
Q9EQ32	pik3ap1	phosphoinositide-3-kinase adaptor protein 1(Pik3ap1)	0.29	0	0	2	0	0	0	0	0	0
Q91W96	ANAPC4	anaphase promoting complex subunit 4(Anapc4)	0.28	0.92	0	5	0	15	10	0	0	5
Q9CWU9	NUP37	nucleoporin 37(Nup37)	0.28	0.81	0	2	0	4	4	0	0	1
O35218	CPSF2	cleavage and polyadenylation specific factor 2(Cpsf2)	0.28	0.71	0	9	0	15	11	0	5	5
Q9JHK5	PLEK	pleckstrin(Plek)	0.28	0.64	0	3	0	4	6	0	0	3
O35250	EXOC7	exocyst complex component 7(Exoc7)	0.28	0.55	0	2	0	2	3	0	2	0
Q5PRE5	PROSER1	proline and serine rich 1(Proser1)	0.28	0.52	0	4	0	5	3	0	1	2
Q61656	DDX5	DEAD (Asp-Glu-Ala-Asp) box polypeptide 5(Ddx5)	0.28	0.49	8	33	4	35	27	4	10	24
O55023	IMPA1	inositol (myo)-1(or 4)-monophosphatase 1(Impa1)	0.28	0.48	0	8	0	6	7	0	2	6
Q5SQX6	cyfip2	cytoplasmic FMR1 interacting protein 2(Cyfip2)	0.28	0.47	0	5	0	5	3	0	2	2
Q8BWW9	PKN2	protein kinase N2(Pkn2)	0.28	0.45	0	2	0	10	0	0	0	0
P61205	ARF3	ADP-ribosylation factor 3(Arf3)	0.28	0.42	5	10	2	7	7	1	1	7
Q8VEA4	CHCHD4	coiled-coil-helix-coiled-coil-helix domain containing 4(Chchd4)	0.28	0.39	0	3	0	1	3	0	1	1
P62141	ppp1cb	protein phosphatase 1, catalytic subunit, beta isoform(Ppp1cb)	0.28	0.38	0	5	0	5	3	0	1	4
Q9QYC0	ADD1	adducin 1 (alpha)(Add1)	0.28	0.38	0	7	0	9	3	0	0	8
Q9DBR1	XRN2	5'-3' exoribonuclease 2(Xrn2)	0.28	0.37	0	4	0	2	3	0	1	2
P84084	ARF5	ADP-ribosylation factor 5(Arf5)	0.28	0.36	0	6	0	5	3	0	0	5
Q9DCV7	KRT7	keratin 7(Krt7)	0.28	0.29	0	17	0	13	12	0	3	16
P08730	KRT13	keratin 13(Krt13)	0.28	0.27	0	31	0	24	25	0	18	20
Q62167	DDX3X	DEAD/H (Asp-Glu-Ala-Asp/His) box polypeptide 3, X-linked(Ddx3x)	0.28	0.27	1	19	1	19	4	4	3	12
Q99NF7	PPM1B	protein phosphatase 1B, magnesium dependent, beta isoform(Ppm1b)	0.28	0.26	135	0	154	0	0	269	0	0
P61021	RAB5B	RAB5B, member RAS oncogene family(Rab5b)	0.28	0.24	0	2	0	2	0	0	0	2
Q09143	SLC7A1	solute carrier family 7 (cationic amino acid transporter, y+ system), member 1(Slc7a1)	0.28	0.17	0	3	0	2	0	0	0	3
Q8VED5	KRT79	keratin 79(Krt79)	0.28	0.16	0	15	0	10	8	0	5	12
O70555	SPRR2D	small proline-rich protein 2D(Sprr2d)	0.28	0	0	2	0	1	0	0	0	1
O70558	SPRR2G	small proline-rich protein 2G(Sprr2g)	0.28	0	0	2	0	1	0	0	0	1
P27659	RPL3	ribosomal protein L3(Rpl3)	0.28	0	0	3	0	0	0	0	0	2
P28656	NAP1L1	nucleosome assembly protein 1-like 1(Nap1l1)	0.28	0	0	2	0	1	0	0	0	1
P39054	DNM2	dynamin 2(Dnm2)	0.28	0	0	2	0	0	0	0	0	0
P56379	2010107E04Rik	RIKEN cDNA 2010107E04 gene(2010107E04Rik)	0.28	0	0	2	0	0	0	0	0	0
P61963	DCAF7	DDB1 and CUL4 associated factor 7(Dcaf7)	0.28	0	0	2	0	0	1	0	0	0
Q61062	DVL3	dishevelled segment polarity protein 3(Dvl3)	0.28	0	0	2	0	0	0	0	0	0
Q62193	RPA2	replication protein A2(Rpa2)	0.28	0	0	2	0	0	0	0	0	0
Q66GT5	PTPMT1	protein tyrosine phosphatase, mitochondrial 1(Ptpmt1)	0.28	0	0	2	0	0	0	0	0	0
Q7TPC1	CDSN	corneodesmosin(Cdsn)	0.28	0	0	2	0	0	0	0	0	0
Q80X73	PELO	pelota homolog (Drosophila)(Pelo)	0.28	0	0	2	0	0	0	0	0	1
Q8BW10	NOB1	NIN1/RPN12 binding protein 1 homolog(Nob1)	0.28	0	0	2	0	0	0	0	0	0
Q921J2	RHEB	Ras homolog enriched in brain(Rheb)	0.28	0	0	2	0	0	0	0	0	0
Q923G2	POLR2H	polymerase (RNA) II (DNA directed) polypeptide H(Polr2h)	0.28	0	0	2	0	0	0	0	0	0
Q9D187	FAM96B	family with sequence similarity 96, member B(Fam96b)	0.28	0	0	2	0	0	0	0	0	0
Q9R061	NUBP2	nucleotide binding protein 2(Nubp2)	0.28	0	0	2	0	0	0	0	0	0
Q80UG5	2017-09-09	septin 9(Sept9)	0.27	0.79	0	2	0	6	3	0	0	1
Q9QXT5	EGFL7	EGF-like domain 7(Egfl7)	0.27	0.67	0	4	0	6	8	0	1	3
Q6DIC0	SMARCA2	SWI/SNF related, matrix associated, actin dependent regulator of chromatin, subfamily a, member 2(Smarca2)	0.27	0.6	0	23	0	27	33	0	16	16
Q8C181	MBNL2	muscleblind-like 2(Mbnl2)	0.27	0.55	0	2	0	2	3	0	0	2
Q9JKP5	MBNL1	muscleblind-like 1 (Drosophila)(Mbnl1)	0.27	0.54	0	2	0	2	3	0	0	2
Q61316	HSPA4	heat shock protein 4(Hspa4)	0.27	0.53	0	2	0	2	3	0	0	2
Q9R0H5	KRT71	keratin 71(Krt71)	0.27	0.51	0	32	0	32	30	0	15	23
Q9QUM9	PSMA6	proteasome (prosome, macropain) subunit, alpha type 6(Psma6)	0.27	0.5	0	14	0	18	13	0	8	8
Q9CQJ4	RNF2	ring finger protein 2(Rnf2)	0.27	0.49	0	2	0	2	2	0	0	2
Q6IFZ9	KRT74	keratin 74(Krt74)	0.27	0.48	0	32	0	32	30	0	15	23
P62307	SNRPF	small nuclear ribonucleoprotein polypeptide F(Snrpf)	0.27	0.43	0	4	0	3	2	0	2	1
P03995	GFAP	glial fibrillary acidic protein(Gfap)	0.27	0.31	0	12	0	9	10	0	2	12
P35278	RAB5C	RAB5C, member RAS oncogene family(Rab5c)	0.27	0.27	2	6	0	5	1	3	0	3
P04104	KRT1	keratin 1(Krt1)	0.27	0.2	0	55	0	43	45	0	29	37
P48962	SLC25A4	solute carrier family 25 (mitochondrial carrier, adenine nucleotide translocator), member 4(Slc25a4)	0.27	0.08	6	11	2	4	5	3	4	5
P14131	RPS16	ribosomal protein S16(Rps16)	0.27	0.03	15	48	7	32	16	10	25	25
P18572	BSG	basigin(Bsg)	0.27	0	0	2	0	0	0	0	0	0
P34152	PTK2	PTK2 protein tyrosine kinase 2(Ptk2)	0.27	0	0	2	0	0	0	0	0	0
Q8C8R3	ANK2	ankyrin 2, brain(Ank2)	0.27	0	0	2	0	0	0	0	0	0
Q9ESW8	PGPEP1	pyroglutamyl-peptidase I(Pgpep1)	0.27	0	0	2	0	0	0	0	0	0
B2RXR6	ANKRD44	ankyrin repeat domain 44(Ankrd44)	0.26	0.87	0	4	0	10	10	0	3	1
Q60631	GRB2	growth factor receptor bound protein 2(Grb2)	0.26	0.62	0	2	0	4	3	0	1	1
Q8BTZ4	ANAPC5	anaphase-promoting complex subunit 5(Anapc5)	0.26	0.61	0	10	0	16	12	0	8	5
Q64261	CDK6	cyclin-dependent kinase 6(Cdk6)	0.26	0.49	0	5	0	4	5	0	2	2
Q7TMB8	CYFIP1	cytoplasmic FMR1 interacting protein 1(Cyfip1)	0.26	0.49	0	5	0	5	3	0	2	2
Q64467	GAPDHS	glyceraldehyde-3-phosphate dehydrogenase, spermatogenic(Gapdhs)	0.26	0.47	0	13	0	13	12	0	7	7
Q7TSC1	PRRC2A	proline-rich coiled-coil 2A(Prrc2a)	0.26	0.43	0	2	0	7	0	0	0	1
Q8BG02	PPP2R2C	protein phosphatase 2, regulatory subunit B, gamma(Ppp2r2c)	0.26	0.42	0	3	0	2	3	0	1	2
Q9EPU4	CPSF1	cleavage and polyadenylation specific factor 1(Cpsf1)	0.26	0.4	2	18	0	16	20	0	12	10
O55143	ATP2A2	ATPase, Ca++ transporting, cardiac muscle, slow twitch 2(Atp2a2)	0.26	0.38	0	22	0	30	17	0	15	17
P48722	HSPA4L	heat shock protein 4 like(Hspa4l)	0.26	0.38	0	2	0	2	1	0	0	2
Q9WVA3	BUB3	BUB3 mitotic checkpoint protein(Bub3)	0.26	0.36	0	2	0	1	2	0	0	2
P25322	CCND1	cyclin D1(Ccnd1)	0.26	0.27	0	2	0	0	2	0	2	0
P11679	KRT8	keratin 8(Krt8)	0.26	0.26	0	13	0	10	8	0	3	11
P17897	Lyz1	lysozyme 1(Lyz1)	0.26	0.25	0	2	0	2	0	0	0	2
Q7TMY7	IPO8	importin 8(Ipo8)	0.26	0.24	4	14	4	9	14	2	12	3
P08551	NEFL	neurofilament, light polypeptide(Nefl)	0.26	0.22	0	2	0	0	2	0	1	1
Q61990	PCBP2	poly(rC) binding protein 2(Pcbp2)	0.26	0.21	4	25	6	22	15	5	14	14
Q61496	DDX4	DEAD (Asp-Glu-Ala-Asp) box polypeptide 4(Ddx4)	0.26	0.2	0	2	0	2	0	0	0	2
Q9JIF7	COPB1	coatomer protein complex, subunit beta 1(Copb1)	0.26	0.2	0	25	2	19	11	1	10	17
Q80ZW2	THEM6	thioesterase superfamily member 6(Them6)	0.26	0.19	0	6	0	4	1	0	2	4
P24547	IMPDH2	inosine 5'-phosphate dehydrogenase 2(Impdh2)	0.26	0	0	2	0	0	0	0	0	2
Q60838	DVL2	dishevelled segment polarity protein 2(Dvl2)	0.26	0	0	2	0	0	0	0	0	0
Q9JKF7	MRPL39	mitochondrial ribosomal protein L39(Mrpl39)	0.26	0	0	3	0	1	0	0	0	3
P17710	HK1	hexokinase 1(Hk1)	0.25	0.74	0	2	0	6	5	0	0	2
P63158	Gm21596	predicted gene, 21596(Gm21596)	0.25	0.66	0	11	0	14	21	0	5	9
Q8C196	CPS1	carbamoyl-phosphate synthetase 1(Cps1)	0.25	0.63	0	2	0	3	3	0	2	0
Q8R349	CDC16	CDC16 cell division cycle 16(Cdc16)	0.25	0.59	0	8	0	15	9	0	6	4
P21271	MYO5B	myosin VB(Myo5b)	0.25	0.55	0	2	0	2	4	0	2	0
Q9R226	KHDRBS3	KH domain containing, RNA binding, signal transduction associated 3(Khdrbs3)	0.25	0.54	0	2	0	3	2	0	0	2
Q9JLZ6	HIC2	hypermethylated in cancer 2(Hic2)	0.25	0.46	0	2	0	2	2	0	1	1
Q64378	FKBP5	FK506 binding protein 5(Fkbp5)	0.25	0.45	0	3	0	5	2	0	1	2
P10711	TCEA1	transcription elongation factor A (SII) 1(Tcea1)	0.25	0.43	0	3	0	3	2	0	0	3
Q9CY58	SERBP1	serpine1 mRNA binding protein 1(Serbp1)	0.25	0.4	0	4	0	6	2	1	0	3
P63087	PPP1CC	protein phosphatase 1, catalytic subunit, gamma isoform(Ppp1cc)	0.25	0.37	0	5	0	5	3	0	1	4
Q3UMC0	SPATA5	spermatogenesis associated 5(Spata5)	0.25	0.36	0	8	0	5	6	0	4	3
Q6IME9	KRT72	keratin 72(Krt72)	0.25	0.26	0	7	0	5	4	0	2	6
Q6NXH9	KRT73	keratin 73(Krt73)	0.25	0.22	0	48	0	43	42	0	19	39
Q9CQD1	RAB5A	RAB5A, member RAS oncogene family(Rab5a)	0.25	0.22	0	2	0	2	0	0	0	2
P54822	ADSL	adenylosuccinate lyase(Adsl)	0.25	0.12	0	24	0	19	14	0	12	20
Q6ZWY3	RPS27L	ribosomal protein S27-like(Rps27l)	0.25	0.1	6	21	5	12	15	4	11	14
Q9JIH2	NUP50	nucleoporin 50(Nup50)	0.24	0.66	0	2	0	4	4	0	0	2
Q8BI84	MIA3	melanoma inhibitory activity 3(Mia3)	0.24	0.63	0	2	0	3	3	0	0	2
Q8CFE3	RCOR1	REST corepressor 1(Rcor1)	0.24	0.61	0	8	1	12	12	1	2	8
Q99M31	HSPA14	heat shock protein 14(Hspa14)	0.24	0.6	0	2	0	4	3	0	1	1
Q9ESP1	SDF2L1	stromal cell-derived factor 2-like 1(Sdf2l1)	0.24	0.55	0	2	0	2	6	0	0	2
Q6PGA0	RCOR3	REST corepressor 3(Rcor3)	0.24	0.51	0	4	0	5	4	0	0	4
Q8QZY9	SF3B4	splicing factor 3b, subunit 4(Sf3b4)	0.24	0.48	0	2	0	2	2	0	0	2
O35730	ring1	ring finger protein 1(Ring1)	0.24	0.46	0	2	0	2	2	0	0	2
P62305	SNRPE	small nuclear ribonucleoprotein E(Snrpe)	0.24	0.46	0	2	0	4	1	0	0	2
P10605	CTSB	cathepsin B(Ctsb)	0.24	0.44	0	2	0	1	6	0	0	2
P62259	YWHAE	tyrosine 3-monooxygenase/tryptophan 5-monooxygenase activation protein, epsilon polypeptide(Ywhae)	0.24	0.41	0	4	0	3	4	0	2	2
Q60875	ARHGEF2	rho/rac guanine nucleotide exchange factor (GEF) 2(Arhgef2)	0.24	0.36	0	9	0	5	6	0	4	3
Q9CQV8	YWHAB	tyrosine 3-monooxygenase/tryptophan 5-monooxygenase activation protein, beta polypeptide(Ywhab)	0.24	0.36	0	4	0	4	2	0	2	2
Q3V132	SLC25A31	solute carrier family 25 (mitochondrial carrier; adenine nucleotide translocator), member 31(Slc25a31)	0.24	0.35	0	5	0	2	4	0	2	2
P17225	PTBP1	polypyrimidine tract binding protein 1(Ptbp1)	0.24	0.34	0	8	0	10	6	0	3	8
P68510	YWHAH	tyrosine 3-monooxygenase/tryptophan 5-monooxygenase activation protein, eta polypeptide(Ywhah)	0.24	0.33	0	4	0	4	2	0	2	2
P99024	TUBB5	tubulin, beta 5 class I(Tubb5)	0.24	0.31	179	348	102	261	300	77	169	154
Q8BP67	RPL24	ribosomal protein L24(Rpl24)	0.24	0.31	4	11	0	9	11	0	4	10
Q9Z0P5	TWF2	twinfilin actin binding protein 2(Twf2)	0.24	0.31	0	2	0	3	0	0	0	2
Q91VD9	NDUFS1	NADH dehydrogenase (ubiquinone) Fe-S protein 1(Ndufs1)	0.24	0.25	0	4	0	2	2	0	1	3
Q69ZP3	pnkd	paroxysmal nonkinesiogenic dyskinesia(Pnkd)	0.24	0.24	0	2	0	2	0	0	0	2
P63323	RPS12	ribosomal protein S12(Rps12)	0.24	0.19	0	18	0	12	2	0	6	11
Q80WT5	AFTPH	aftiphilin(Aftph)	0.24	0.14	0	3	0	2	0	0	1	2
Q61550	RAD21	RAD21 cohesin complex component(Rad21)	0.23	0.54	0	19	0	24	26	1	11	17
Q6P5F9	XPO1	exportin 1(Xpo1)	0.23	0.45	0	6	3	7	6	4	2	1
Q922U1	PRPF3	pre-mRNA processing factor 3(Prpf3)	0.23	0.44	4	0	3	5	2	5	0	0
P14685	PSMD3	proteasome (prosome, macropain) 26S subunit, non-ATPase, 3(Psmd3)	0.23	0.43	0	8	0	7	9	0	7	3
O70456	SFN	stratifin(Sfn)	0.23	0.36	0	4	0	4	2	0	2	2
P52479	USP10	ubiquitin specific peptidase 10(Usp10)	0.23	0.33	0	6	0	10	2	0	5	3
P0CG49	UBB	ubiquitin B(Ubb)	0.23	0.29	0	8	0	7	5	0	3	6
Q8VDW0	ddx39	DEAD (Asp-Glu-Ala-Asp) box polypeptide 39(Ddx39)	0.23	0.29	0	12	0	19	5	1	4	11
O08997	ATOX1	antioxidant 1 copper chaperone(Atox1)	0.23	0.2	0	4	0	2	2	0	2	2
Q9CQA3	SDHB	succinate dehydrogenase complex, subunit B, iron sulfur (Ip)(Sdhb)	0.23	0.06	1	6	2	2	0	4	1	2
Q99PL5	RRBP1	ribosome binding protein 1(Rrbp1)	0.22	0.77	0	7	0	13	16	0	4	5
Q6P4T2	SNRNP200	small nuclear ribonucleoprotein 200 (U5)(Snrnp200)	0.22	0.52	0	52	0	84	54	0	40	48
Q9JLQ2	GIT2	G protein-coupled receptor kinase-interactor 2(Git2)	0.22	0.51	0	3	0	5	5	0	1	3
D3Z1X8			0.22	0.5	2	0	6	0	0	6	0	0
Q6P5H2	NES	nestin(Nes)	0.22	0.38	0	5	0	4	4	0	3	2
P62983	RPS27A	ribosomal protein S27A(Rps27a)	0.22	0.34	1	9	0	9	7	0	5	6
P62984	UBA52	ubiquitin A-52 residue ribosomal protein fusion product 1(Uba52)	0.22	0.32	0	8	0	7	5	0	3	6
P62715	PPP2CB	protein phosphatase 2 (formerly 2A), catalytic subunit, beta isoform(Ppp2cb)	0.22	0.26	0	18	0	16	12	0	10	12
Q9Z2X8	KEAP1	kelch-like ECH-associated protein 1(Keap1)	0.22	0	0	2	0	0	0	0	0	2
Q6VN19	RANBP10	RAN binding protein 10(Ranbp10)	0.21	0.91	0	13	1	26	29	0	9	6
Q99KG3	RBM10	RNA binding motif protein 10(Rbm10)	0.21	0.86	6	4	0	20	19	0	4	8
Q9QZB7	ACTR10	ARP10 actin-related protein 10(Actr10)	0.21	0.74	0	2	0	8	5	0	0	2
Q61103	DPF2	D4, zinc and double PHD fingers family 2(Dpf2)	0.21	0.68	0	19	0	28	30	0	12	18
Q6ZWN5	RPS9	ribosomal protein S9(Rps9)	0.21	0.55	0	7	0	10	10	0	2	8
P61222	ABCE1	ATP-binding cassette, sub-family E (OABP), member 1(Abce1)	0.21	0.52	0	5	0	9	6	0	3	4
P30681	HMGB2	high mobility group box 2(Hmgb2)	0.21	0.41	0	4	0	5	5	0	2	3
Q9CQE3	MRPS17	mitochondrial ribosomal protein S17(Mrps17)	0.21	0.38	0	3	0	5	2	0	1	3
P83940	TCEB1	transcription elongation factor B (SIII), polypeptide 1(Tceb1)	0.21	0.34	0	4	0	5	2	0	1	4
P56546	CTBP2	C-terminal binding protein 2(Ctbp2)	0.21	0.31	0	4	0	3	4	0	1	4
Q99PL52			0.21	0.3	0	2	0	3	1	0	1	2
P00493	hprT	hypoxanthine guanine phosphoribosyl transferase(Hprt)	0.21	0.28	0	6	0	5	5	0	2	6
P0CG50	UBC	ubiquitin C(Ubc)	0.21	0.27	0	8	0	7	5	0	3	6
Q8VC28	Akr1c13	aldo-keto reductase family 1, member C13(Akr1c13)	0.21	0.25	0	4	0	3	3	0	1	4
E9Q4Z2	ACACB	acetyl-Coenzyme A carboxylase beta(Acacb)	0.21	0.24	0	6	0	4	5	0	2	6
Q8CCF0	PRPF31	pre-mRNA processing factor 31(Prpf31)	0.21	0.08	2	26	4	20	14	4	15	19
P06800	PTPRC	protein tyrosine phosphatase, receptor type, C(Ptprc)	0.21	0	0	2	0	0	0	0	0	3
Q7TMY8	HUWE1	HECT, UBA and WWE domain containing 1(Huwe1)	0.2	0.8	0	26	0	60	38	0	16	21
Q61768	KIF5B	kinesin family member 5B(Kif5b)	0.2	0.42	0	13	0	20	13	0	6	12
Q9R0Q7	PTGES3	prostaglandin E synthase 3 (cytosolic)(Ptges3)	0.2	0.42	0	7	0	8	10	0	5	5
O35286	DHX15	DEAH (Asp-Glu-Ala-His) box polypeptide 15(Dhx15)	0.2	0.39	0	5	0	6	6	0	1	7
O70435	PSMA3	proteasome (prosome, macropain) subunit, alpha type 3(Psma3)	0.2	0.38	0	2	0	4	1	0	2	1
Q99PL51			0.2	0.33	0	2	0	3	1	0	1	2
Q99JR8	SMARCD2	SWI/SNF related, matrix associated, actin dependent regulator of chromatin, subfamily d, member 2(Smarcd2)	0.2	0.32	0	24	0	33	19	0	18	20
Q9QYI3	DNAJC7	DnaJ heat shock protein family (Hsp40) member C7(Dnajc7)	0.2	0.23	0	13	0	11	8	1	6	8
Q99M74	KRT82	keratin 82(Krt82)	0.2	0.2	0	5	0	4	2	0	2	4
P63330	PPP2CA	protein phosphatase 2 (formerly 2A), catalytic subunit, alpha isoform(Ppp2ca)	0.2	0.19	5	18	1	17	13	2	12	12
Q8CGY8	OGT	O-linked N-acetylglucosamine (GlcNAc) transferase (UDP-N-acetylglucosamine:polypeptide-N-acetylglucosaminyl transferase)(Ogt)	0.19	0.86	0	22	0	48	36	0	9	24
Q6PDG5	SMARCC2	SWI/SNF related, matrix associated, actin dependent regulator of chromatin, subfamily c, member 2(Smarcc2)	0.19	0.63	0	42	0	61	62	0	24	38
Q8VC57	KCTD5	potassium channel tetramerisation domain containing 5(Kctd5)	0.19	0.56	0	2	0	3	6	0	3	0
P08775	POLR2A	polymerase (RNA) II (DNA directed) polypeptide A(Polr2a)	0.19	0.44	0	2	0	6	1	0	0	3
Q9DBS5	KLC4	kinesin light chain 4(Klc4)	0.19	0.39	0	2	0	2	3	0	1	2
Q99PL50			0.19	0.35	0	2	0	3	1	0	1	2
P61620	SEC61A1	Sec61 alpha 1 subunit (S. cerevisiae)(Sec61a1)	0.19	0.3	0	4	0	2	4	0	3	2
Q9Z1N5	DDX39B	DEAD (Asp-Glu-Ala-Asp) box polypeptide 39B(Ddx39b)	0.19	0.3	0	10	0	16	6	0	4	11
P58059	MRPS21	mitochondrial ribosomal protein S21(Mrps21)	0.19	0.24	0	3	0	2	2	0	2	2
Q8BGS2	bola2	bolA-like 2 (E. coli)(Bola2)	0.19	0.16	0	2	0	2	0	0	0	3
P60867	RPS20	ribosomal protein S20(Rps20)	0.19	0.14	8	13	0	11	2	4	4	8
Q8BP47	NARS	asparaginyl-tRNA synthetase(Nars)	0.19	0.14	4	15	1	12	10	2	6	12
P62245	rps15a	ribosomal protein S15A(Rps15a)	0.19	0.11	6	15	4	9	9	2	7	11
G8JL40	KDM1A	lysine (K)-specific demethylase 1A(Kdm1a)	0.19	0	2	0	1	0	0	5	0	0
P60843	EIF4A1	eukaryotic translation initiation factor 4A1(Eif4a1)	0.19	0	0	3	0	1	0	0	2	2
Q9EPL8	IPO7	importin 7(Ipo7)	0.19	0	0	3	0	0	0	0	1	3
P70398	USP9X	ubiquitin specific peptidase 9, X chromosome(Usp9x)	0.18	0.86	0	4	0	18	7	0	2	2
P53995	ANAPC1	anaphase promoting complex subunit 1(Anapc1)	0.18	0.77	0	17	0	30	29	0	12	15
Q62191	TRIM21	tripartite motif-containing 21(Trim21)	0.18	0.69	0	5	0	8	14	0	0	7
Q60692	PSMB6	proteasome (prosome, macropain) subunit, beta type 6(Psmb6)	0.18	0.44	0	3	0	5	5	0	2	3
A2KF29			0.18	0.43	0	2	0	3	3	0	0	4
Q8R2T8	GTF3C5	general transcription factor IIIC, polypeptide 5(Gtf3c5)	0.18	0.41	0	8	0	12	9	0	6	6
Q9QYZ5	Smok3a	sperm motility kinase 3A(Smok3a)	0.18	0.4	0	2	0	3	3	0	0	4
Q0VGT4	ZGRF1	zinc finger, GRF-type containing 1(Zgrf1)	0.18	0.35	0	4	0	4	4	0	3	2
Q9DA97	2017-09-14	septin 14(Sept14)	0.18	0.32	0	4	0	4	6	0	2	5
P16125	LDHB	lactate dehydrogenase B(Ldhb)	0.18	0.31	0	2	0	2	2	0	3	0
P61982	YWHAG	tyrosine 3-monooxygenase/tryptophan 5-monooxygenase activation protein, gamma polypeptide(Ywhag)	0.18	0.24	0	8	0	7	4	1	3	5
Q99M73	KRT84	keratin 84(Krt84)	0.18	0.2	0	5	0	4	2	0	2	4
P45591	CFL2	cofilin 2, muscle(Cfl2)	0.18	0.17	0	6	0	4	2	0	4	3
TRYP_PIG			0.18	0.13	136	0	158	0	0	113	0	0
Q9Z1R2	BAG6	BCL2-associated athanogene 6(Bag6)	0.17	0.51	0	4	0	7	6	0	3	3
Q99JI4	PSMD6	proteasome (prosome, macropain) 26S subunit, non-ATPase, 6(Psmd6)	0.17	0.47	0	3	0	6	5	0	3	2
Q00342	FLT3	FMS-like tyrosine kinase 3(Flt3)	0.17	0.43	0	2	0	5	3	0	1	3
Q9R117	TYK2	tyrosine kinase 2(Tyk2)	0.17	0.39	0	2	0	3	3	0	3	1
P16277	BLK	B lymphoid kinase(Blk)	0.17	0.34	0	2	0	3	2	0	2	2
Q7TMK9	SYNCRIP	synaptotagmin binding, cytoplasmic RNA interacting protein(Syncrip)	0.17	0.32	0	5	0	5	6	0	4	3
P49722	PSMA2	proteasome (prosome, macropain) subunit, alpha type 2(Psma2)	0.17	0.31	0	6	0	9	4	0	5	4
P25911	LYN	LYN proto-oncogene, Src family tyrosine kinase(Lyn)	0.17	0.29	0	2	0	3	2	0	2	2
P60335	PCBP1	poly(rC) binding protein 1(Pcbp1)	0.17	0.17	2	32	8	23	28	7	15	22
Q9JHU4	DYNC1H1	dynein cytoplasmic 1 heavy chain 1(Dync1h1)	0.16	0.74	13	183	33	295	321	13	160	179
O55135	EIF6	eukaryotic translation initiation factor 6(Eif6)	0.16	0.54	0	4	0	7	8	0	2	5
O09106	HDAC1	histone deacetylase 1(Hdac1)	0.16	0.48	4	45	6	61	61	5	28	50
Q61081	CDC37	cell division cycle 37(Cdc37)	0.16	0.43	1	12	2	19	14	3	7	8
Q9QYZ3	Smok2b	sperm motility kinase 2B(Smok2b)	0.16	0.41	0	2	0	3	3	0	0	4
Q8BGQ7	AARS	alanyl-tRNA synthetase(Aars)	0.16	0.4	0	7	0	11	8	0	5	6
O89112	LANCL1	LanC (bacterial lantibiotic synthetase component C)-like 1(Lancl1)	0.16	0.39	0	8	0	13	10	0	4	10
P63168	DYNLL1	dynein light chain LC8-type 1(Dynll1)	0.16	0.39	0	13	0	19	16	0	11	10
Q99KP6	PRPF19	pre-mRNA processing factor 19(Prpf19)	0.16	0.37	0	4	0	8	3	0	3	3
O09061	PSMB1	proteasome (prosome, macropain) subunit, beta type 1(Psmb1)	0.16	0.33	0	7	0	8	7	0	5	5
Q04735	CDK16	cyclin-dependent kinase 16(Cdk16)	0.16	0.33	0	2	0	3	2	0	2	2
Q80YP0	Cdk3-ps	cyclin-dependent kinase 3, pseudogene(Cdk3-ps)	0.16	0.32	0	2	0	3	2	0	2	2
Q8BK67	RCC2	regulator of chromosome condensation 2(Rcc2)	0.16	0.32	2	41	9	46	46	5	32	23
P16092	FGFR1	fibroblast growth factor receptor 1(Fgfr1)	0.16	0.31	0	2	0	3	2	0	2	2
Q61851	FGFR3	fibroblast growth factor receptor 3(Fgfr3)	0.16	0.31	0	2	0	3	2	0	2	2
Q9JHU3	CDK20	cyclin-dependent kinase 20(Cdk20)	0.16	0.31	0	2	0	3	2	0	2	2
P49615	CDK5	cyclin-dependent kinase 5(Cdk5)	0.16	0.3	0	2	0	3	2	0	2	2
P08103	HCK	hemopoietic cell kinase(Hck)	0.16	0.29	0	2	0	3	2	0	2	2
P97377	CDK2	cyclin-dependent kinase 2(Cdk2)	0.16	0.27	0	2	0	3	2	0	2	2
Q8R429	ATP2A1	ATPase, Ca++ transporting, cardiac muscle, fast twitch 1(Atp2a1)	0.16	0.26	0	7	0	11	7	0	6	6
P52332	JAK1	Janus kinase 1(Jak1)	0.16	0.25	0	245	0	289	245	0	197	228
Q6URW6	MYH14	myosin, heavy polypeptide 14(Myh14)	0.16	0.25	0	20	0	27	18	0	19	18
Q9R1P1	PSMB3	proteasome (prosome, macropain) subunit, beta type 3(Psmb3)	0.16	0.22	0	5	0	4	4	0	2	4
P63028	TPT1	tumor protein, translationally-controlled 1(Tpt1)	0.16	0.15	0	6	0	5	4	0	2	8
O35495	CDK14	cyclin-dependent kinase 14(Cdk14)	0.15	0.34	0	2	0	3	2	0	2	2
Q04859	MAK	male germ cell-associated kinase(Mak)	0.15	0.29	0	2	0	3	2	0	2	2
Q69ZA1	CDK13	cyclin-dependent kinase 13(Cdk13)	0.15	0.28	0	2	0	3	2	0	2	2
Q9D3R6	KATNAL2	katanin p60 subunit A-like 2(Katnal2)	0.15	0.26	0	2	0	3	2	0	2	2
Q68FF6	GIT1	G protein-coupled receptor kinase-interactor 1(Git1)	0.14	0.87	0	3	0	10	14	0	1	3
Q8BGZ4	CDC23	CDC23 cell division cycle 23(Cdc23)	0.14	0.54	0	16	0	32	20	0	11	17
O70378	EMC8	ER membrane protein complex subunit 8(Emc8)	0.14	0.49	0	3	0	7	6	0	2	4
O88447	KLC1	kinesin light chain 1(Klc1)	0.14	0.44	0	3	0	7	5	0	4	2
P97310	MCM2	minichromosome maintenance complex component 2(Mcm2)	0.14	0.43	0	4	0	9	5	0	0	9
Q9JJI8	RPL38	ribosomal protein L38(Rpl38)	0.14	0.38	10	18	4	23	21	0	14	17
Q9QYZ4	Smok1	sperm motility kinase 1(Smok1)	0.14	0.35	0	2	0	3	3	0	0	4
Q04899	CDK18	cyclin-dependent kinase 18(Cdk18)	0.14	0.32	0	2	0	3	2	0	2	2
Q3V3A1	CDK15	cyclin-dependent kinase 15(Cdk15)	0.14	0.32	0	2	0	3	2	0	2	2
Q03142	fgfr4	fibroblast growth factor receptor 4(Fgfr4)	0.14	0.31	0	2	0	3	2	0	2	2
P21803	FGFR2	fibroblast growth factor receptor 2(Fgfr2)	0.14	0.3	0	2	0	3	2	0	2	2
P06240	LCK	lymphocyte protein tyrosine kinase(Lck)	0.14	0.29	0	2	0	3	2	0	2	2
P84228	Hist2h3c1	histone cluster 2, H3c1(Hist2h3c1)	0.14	0.29	0	3	0	3	5	0	4	2
P14234	FGR	FGR proto-oncogene, Src family tyrosine kinase(Fgr)	0.14	0.28	0	2	0	3	2	0	2	2
P68433	HIST1H3H	histone cluster 1, H3h(Hist1h3h)	0.14	0.28	0	3	0	3	5	0	4	2
Q14AX6	CDK12	cyclin-dependent kinase 12(Cdk12)	0.14	0.28	0	2	0	3	2	0	2	2
Q61879	MYH10	myosin, heavy polypeptide 10, non-muscle(Myh10)	0.14	0.28	0	42	0	61	42	0	41	37
Q8C650	2017-09-10	septin 10(Sept10)	0.14	0.28	0	4	0	4	6	0	2	5
Q924T2	MRPS2	mitochondrial ribosomal protein S2(Mrps2)	0.14	0.25	0	4	0	4	5	0	2	5
Q99KV1	DNAJB11	DnaJ heat shock protein family (Hsp40) member B11(Dnajb11)	0.14	0.25	0	6	0	5	8	1	2	6
Q505D1	ANKRD28	ankyrin repeat domain 28(Ankrd28)	0.14	0.2	8	110	24	101	133	7	79	72
P99027	RPLP2	ribosomal protein, large P2(Rplp2)	0.14	0.19	0	5	0	3	5	0	2	6
P10639	Txn1	thioredoxin 1(Txn1)	0.14	0.1	4	15	2	11	8	4	8	9
P21550	ENO3	enolase 3, beta muscle(Eno3)	0.14	0.09	0	8	0	6	3	0	2	10
V9GWY6			0.13	0.5	15	0	43	0	0	29	0	0
Q7TSI3	PPP6R1	protein phosphatase 6, regulatory subunit 1(Ppp6r1)	0.13	0.47	6	50	8	65	81	4	48	52
Q9D338	MRPL19	mitochondrial ribosomal protein L19(Mrpl19)	0.13	0.44	0	2	0	7	3	0	1	4
Q9CXW2	MRPS22	mitochondrial ribosomal protein S22(Mrps22)	0.13	0.42	0	3	0	5	7	0	2	4
Q9ER88	DAP3	death associated protein 3(Dap3)	0.13	0.42	0	5	0	9	10	0	1	11
P70404	IDH3G	isocitrate dehydrogenase 3 (NAD+), gamma(Idh3g)	0.13	0.4	1	13	1	15	23	0	10	13
Q9DC23	DNAJC10	DnaJ heat shock protein family (Hsp40) member C10(Dnajc10)	0.13	0.4	0	7	1	7	14	2	4	6
O55131	2017-09-07	septin 7(Sept7)	0.13	0.34	0	9	0	12	14	0	4	13
P62700	YPEL5	yippee-like 5 (Drosophila)(Ypel5)	0.13	0.33	0	2	0	4	4	0	2	3
Q9JKK7	TMOD2	tropomodulin 2(Tmod2)	0.13	0.33	0	6	0	10	9	0	5	7
Q99J95	CDK9	cyclin-dependent kinase 9 (CDC2-related kinase)(Cdk9)	0.13	0.32	0	2	0	5	2	0	2	2
Q80XI3	EIF4G3	eukaryotic translation initiation factor 4 gamma, 3(Eif4g3)	0.13	0.3	0	4	0	5	4	0	2	5
Q8K0D0	CDK17	cyclin-dependent kinase 17(Cdk17)	0.13	0.29	0	2	0	3	2	0	2	2
Q04736	YES1	YES proto-oncogene 1, Src family tyrosine kinase(Yes1)	0.13	0.28	0	2	0	3	2	0	2	2
Q61820	Rasl2-9	RAS-like, family 2, locus 9(Rasl2-9)	0.13	0.26	0	3	0	2	6	0	4	2
P70296	PEBP1	phosphatidylethanolamine binding protein 1(Pebp1)	0.13	0.25	0	2	0	2	2	0	1	3
P47963	RPL13	ribosomal protein L13(Rpl13)	0.13	0.24	5	5	1	6	5	0	4	4
P46978	STT3A	STT3, subunit of the oligosaccharyltransferase complex, homolog A (S. cerevisiae)(Stt3a)	0.13	0.23	0	4	1	5	4	3	2	2
Q7TNP2	PPP2R1B	protein phosphatase 2, regulatory subunit A, beta(Ppp2r1b)	0.13	0.19	0	9	0	9	7	0	7	6
P68254	YWHAQ	tyrosine 3-monooxygenase/tryptophan 5-monooxygenase activation protein, theta polypeptide(Ywhaq)	0.13	0.18	0	10	0	12	4	4	7	4
Q9CQ48	NUDCD2	NudC domain containing 2(Nudcd2)	0.13	0.16	0	4	0	4	3	0	2	5
Q8R050	GSPT1	G1 to S phase transition 1(Gspt1)	0.12	0.77	0	7	0	13	22	0	3	8
P07356	ANXA2	annexin A2(Anxa2)	0.12	0.7	0	2	0	4	10	0	0	3
Q149F3	GSPT2	G1 to S phase transition 2(Gspt2)	0.12	0.64	0	3	0	7	10	0	3	3
Q61466	SMARCD1	SWI/SNF related, matrix associated, actin dependent regulator of chromatin, subfamily d, member 1(Smarcd1)	0.12	0.59	0	4	0	11	9	0	5	4
Q9QY81	NUP210	nucleoporin 210(Nup210)	0.12	0.47	0	21	1	32	34	0	20	19
Q8C156	NCAPH	non-SMC condensin I complex, subunit H(Ncaph)	0.12	0.33	0	11	0	14	16	0	8	11
Q91VR2	ATP5C1	ATP synthase, H+ transporting, mitochondrial F1 complex, gamma polypeptide 1(Atp5c1)	0.12	0.32	0	6	0	14	1	0	3	8
Q9JKV2	ICK	intestinal cell kinase(Ick)	0.12	0.3	0	2	0	3	2	0	2	2
P39688	FYN	Fyn proto-oncogene(Fyn)	0.12	0.29	0	2	0	3	2	0	2	2
Q9DBC7	PRKAR1A	protein kinase, cAMP dependent regulatory, type I, alpha(Prkar1a)	0.12	0.28	0	11	0	15	15	0	10	11
Q8BK64	AHSA1	AHA1, activator of heat shock protein ATPase 1(Ahsa1)	0.12	0.25	2	9	0	9	9	1	6	6
P84244	H3F3A	H3 histone, family 3A(H3f3a)	0.12	0.23	0	3	0	3	5	0	4	2
Q6P1H6	ANKLE2	ankyrin repeat and LEM domain containing 2(Ankle2)	0.12	0.22	0	2	0	2	2	0	2	1
P00342	ldhc	lactate dehydrogenase C(Ldhc)	0.12	0.21	0	4	0	4	4	0	5	2
P62827	RAN	RAN, member RAS oncogene family(Ran)	0.12	0.21	4	9	0	7	12	1	9	6
Q61033	TMPO	thymopoietin(Tmpo)	0.12	0.18	0	9	0	10	8	0	7	7
P83882	RPL36A	ribosomal protein L36A(Rpl36a)	0.12	0.16	0	2	0	1	2	0	2	1
P17183	ENO2	enolase 2, gamma neuronal(Eno2)	0.12	0.11	0	7	0	4	4	0	3	8
Q9DAW6	PRPF4	pre-mRNA processing factor 4(Prpf4)	0.12	0.07	7	0	2	6	4	5	7	0
P17182	ENO1	enolase 1, alpha non-neuron(Eno1)	0.12	0.02	1	33	1	21	12	9	7	35
Q922J9	FAR1	fatty acyl CoA reductase 1(Far1)	0.12	0	0	2	0	0	0	0	1	2
Q99N96	MRPL1	mitochondrial ribosomal protein L1(Mrpl1)	0.12	0	0	2	0	0	0	0	2	1
Q8CHC4	SYNJ1	synaptojanin 1(Synj1)	0.11	0.98	0	11	0	34	33	0	5	8
Q9JMH9	MYO18A	myosin XVIIIA(Myo18a)	0.11	0.51	0	174	0	262	276	0	197	183
O35972	MRPL23	mitochondrial ribosomal protein L23(Mrpl23)	0.11	0.34	0	2	0	5	3	0	2	3
P08752	GNAI2	guanine nucleotide binding protein (G protein), alpha inhibiting 2(Gnai2)	0.11	0.34	0	2	0	5	3	0	0	5
P11370	Fv4	Friend virus susceptibility 4(Fv4)	0.11	0.34	0	9	0	16	13	0	12	6
Q9JJU8	SH3BGRL	SH3-binding domain glutamic acid-rich protein like(Sh3bgrl)	0.11	0.3	0	6	0	8	10	0	5	7
Q9R1P3	PSMB2	proteasome (prosome, macropain) subunit, beta type 2(Psmb2)	0.11	0.28	0	4	0	9	7	0	6	4
P02301	H3f3c	H3 histone, family 3C(H3f3c)	0.11	0.27	0	3	0	3	5	0	4	2
P11440	CDK1	cyclin-dependent kinase 1(Cdk1)	0.11	0.27	0	2	0	5	2	0	3	2
Q60520	SIN3A	transcriptional regulator, SIN3A (yeast)(Sin3a)	0.11	0.25	0	10	0	15	10	0	9	9
O08807	PRDX4	peroxiredoxin 4(Prdx4)	0.11	0.21	0	12	0	13	15	0	10	12
P19246	NEFH	neurofilament, heavy polypeptide(Nefh)	0.11	0.2	0	4	0	4	6	0	4	4
Q62120	JAK2	Janus kinase 2(Jak2)	0.11	0.18	0	2	0	2	2	0	2	2
Q8VEM8	SLC25A3	solute carrier family 25 (mitochondrial carrier, phosphate carrier), member 3(Slc25a3)	0.11	0.18	1	4	1	6	2	3	3	2
Q8BR65	SUDS3	suppressor of defective silencing 3 homolog (S. cerevisiae)(Suds3)	0.11	0.14	0	2	0	2	1	0	1	2
Q99N92	MRPL27	mitochondrial ribosomal protein L27(Mrpl27)	0.11	0.12	0	3	0	1	2	0	2	3
Q9D1H8	MRPL53	mitochondrial ribosomal protein L53(Mrpl53)	0.11	0	0	2	0	0	0	0	1	2
Q6ZQK0	NCAPD3	non-SMC condensin II complex, subunit D3(Ncapd3)	0.1	0.92	0	3	0	10	14	0	2	2
Q80WE4	KIF20B	kinesin family member 20B(Kif20b)	0.1	0.81	4	45	5	89	79	3	45	34
Q9Z1Q9	VARS	valyl-tRNA synthetase(Vars)	0.1	0.56	1	41	8	63	67	8	40	34
Q8VHX6	FLNC	filamin C, gamma(Flnc)	0.1	0.51	0	7	0	13	14	0	5	9
Q14C51	PTCD3	pentatricopeptide repeat domain 3(Ptcd3)	0.1	0.47	0	6	0	15	11	0	5	9
Q61171	PRDX2	peroxiredoxin 2(Prdx2)	0.1	0.4	0	8	0	9	19	0	7	8
P63280	UBE2I	ubiquitin-conjugating enzyme E2I(Ube2i)	0.1	0.38	0	2	0	6	4	0	0	6
Q9D0G0	MRPS30	mitochondrial ribosomal protein S30(Mrps30)	0.1	0.38	0	2	0	8	2	0	2	3
Q3V1L4	NT5C2	5'-nucleotidase, cytosolic II(Nt5c2)	0.1	0.36	0	3	0	6	6	0	2	6
Q64511	TOP2B	topoisomerase (DNA) II beta(Top2b)	0.1	0.28	0	11	0	18	14	0	13	9
Q80X90	FLNB	filamin, beta(Flnb)	0.1	0.21	0	5	0	5	8	0	5	5
Q8BY71	HAT1	histone aminotransferase 1(Hat1)	0.1	0.21	1	4	0	5	6	0	4	4
P35700	PRDX1	peroxiredoxin 1(Prdx1)	0.1	0.19	19	80	18	81	112	14	70	57
Q6PDH0	PHLDB1	pleckstrin homology like domain, family B, member 1(Phldb1)	0.1	0.16	0	2	0	2	1	0	2	2
O70591	PFDN2	prefoldin 2(Pfdn2)	0.1	0.13	0	4	0	6	0	0	3	5
P62281	RPS11	ribosomal protein S11(Rps11)	0.1	0.11	11	32	7	33	18	4	23	21
O55013	TRAPPC3	trafficking protein particle complex 3(Trappc3)	0.1	0.1	0	2	0	3	0	0	4	1
Q99K01	PDXDC1	pyridoxal-dependent decarboxylase domain containing 1(Pdxdc1)	0.09	0.97	1	8	0	31	23	0	5	6
Q8C006	TRIM35	tripartite motif-containing 35(Trim35)	0.09	0.92	0	3	8	9	18	0	4	0
Q8R081	HNRNPL	heterogeneous nuclear ribonucleoprotein L(Hnrnpl)	0.09	0.84	0	44	0	79	78	0	29	40
Q8BGD9	EIF4B	eukaryotic translation initiation factor 4B(Eif4b)	0.09	0.74	4	47	19	79	88	13	38	44
Q8VIJ6	SFPQ	splicing factor proline/glutamine rich (polypyrimidine tract binding protein associated)(Sfpq)	0.09	0.66	0	7	0	16	16	0	5	8
Q61216	mre11a	MRE11A homolog A, double strand break repair nuclease(Mre11a)	0.09	0.6	0	3	0	7	11	0	2	5
P23198	CBX3	chromobox 3(Cbx3)	0.09	0.57	0	3	0	11	8	0	3	5
P70288	HDAC2	histone deacetylase 2(Hdac2)	0.09	0.49	0	24	0	40	41	0	14	30
P97371	PSME1	proteasome (prosome, macropain) activator subunit 1 (PA28 alpha)(Psme1)	0.09	0.42	0	5	0	12	10	0	8	5
O89086	RBM3	RNA binding motif protein 3(Rbm3)	0.09	0.35	0	2	0	8	1	0	2	3
P62204	CALM1	calmodulin 1(Calm1)	0.09	0.3	1	11	3	22	12	0	8	16
Q62203	SF3A2	splicing factor 3a, subunit 2(Sf3a2)	0.09	0.3	0	3	0	6	6	0	5	3
Q8R326	PSPC1	paraspeckle protein 1(Pspc1)	0.09	0.29	0	4	1	5	8	0	4	5
Q80X85	MRPS7	mitchondrial ribosomal protein S7(Mrps7)	0.09	0.26	0	2	0	6	2	0	3	3
Q9DB20	ATP5O	ATP synthase, H+ transporting, mitochondrial F1 complex, O subunit(Atp5o)	0.09	0.24	3	3	5	8	2	0	1	8
Q08024	CBFB	core binding factor beta(Cbfb)	0.09	0.23	4	4	1	8	4	0	3	8
O54941	SMARCE1	SWI/SNF related, matrix associated, actin dependent regulator of chromatin, subfamily e, member 1(Smarce1)	0.09	0.18	4	34	4	37	44	4	21	34
Q4VC33	MAEA	macrophage erythroblast attacher(Maea)	0.09	0.16	0	3	0	4	3	0	5	2
Q8BGK6	SLC7A6	solute carrier family 7 (cationic amino acid transporter, y+ system), member 6(Slc7a6)	0.09	0.16	0	2	0	2	2	0	2	2
Q91VT1	NSMCE2	NSE2/MMS21 homolog, SMC5-SMC6 complex SUMO ligase(Nsmce2)	0.09	0.12	0	2	0	2	1	0	2	2
Q3V1N1	MFHAS1	malignant fibrous histiocytoma amplified sequence 1(Mfhas1)	0.09	0.11	0	2	0	2	1	0	2	2
Q924K8	mta3	metastasis associated 3(Mta3)	0.08	0.45	1	7	3	19	16	2	9	8
Q922D4	PPP6R3	protein phosphatase 6, regulatory subunit 3(Ppp6r3)	0.08	0.41	1	30	3	46	51	0	27	27
Q9Z2D8	MBD3	methyl-CpG binding domain protein 3(Mbd3)	0.08	0.36	4	11	3	22	16	2	13	10
Q80UW8	POLR2E	polymerase (RNA) II (DNA directed) polypeptide E(Polr2e)	0.08	0.34	0	2	0	8	3	0	2	5
Q9Z2U0	PSMA7	proteasome (prosome, macropain) subunit, alpha type 7(Psma7)	0.08	0.28	1	7	2	15	9	0	9	7
P12849	PRKAR1B	protein kinase, cAMP dependent regulatory, type I beta(Prkar1b)	0.08	0.27	0	2	0	3	6	0	2	5
P57784	SNRPA1	small nuclear ribonucleoprotein polypeptide A'(Snrpa1)	0.08	0.25	0	2	1	7	4	0	2	7
Q07797	LGALS3BP	lectin, galactoside-binding, soluble, 3 binding protein(Lgals3bp)	0.08	0.24	0	11	0	17	15	0	11	12
P62267	rps23	ribosomal protein S23(Rps23)	0.08	0.22	5	3	2	6	4	2	2	4
Q9EST5	ANP32B	acidic (leucine-rich) nuclear phosphoprotein 32 family, member B(Anp32b)	0.08	0.22	0	3	0	4	5	0	3	4
P06151	LDHA	lactate dehydrogenase A(Ldha)	0.08	0.21	3	21	8	30	26	6	19	18
P13542	MYH8	myosin, heavy polypeptide 8, skeletal muscle, perinatal(Myh8)	0.08	0.18	0	2	0	3	2	0	3	2
P58252	EEF2	eukaryotic translation elongation factor 2(Eef2)	0.08	0.18	4	23	4	24	38	5	23	19
P10404			0.08	0.18	2	8	1	13	11	2	10	6
P13541	MYH3	myosin, heavy polypeptide 3, skeletal muscle, embryonic(Myh3)	0.08	0.16	0	2	0	3	2	0	3	2
Q922R8	PDIA6	protein disulfide isomerase associated 6(Pdia6)	0.08	0.16	0	10	2	15	8	3	7	11
P07724	ALB	albumin(Alb)	0.08	0.15	0	33	0	37	34	0	19	35
Q9WVA4	TAGLN2	transgelin 2(Tagln2)	0.08	0.15	0	9	0	14	8	0	10	9
P08113	HSP90B1	heat shock protein 90, beta (Grp94), member 1(Hsp90b1)	0.08	0.14	0	10	0	13	12	0	6	15
Q9CQ40	MRPL49	mitochondrial ribosomal protein L49(Mrpl49)	0.08	0.13	0	2	0	2	1	0	2	2
Q99N87	MRPS5	mitochondrial ribosomal protein S5(Mrps5)	0.08	0.11	0	2	0	2	2	0	3	2
P47758	SRPRB	signal recognition particle receptor, B subunit(Srprb)	0.08	0.06	0	4	0	2	1	0	3	3
Q6VGS5	CCDC88C	coiled-coil domain containing 88C(Ccdc88c)	0.07	0.95	0	3	0	13	18	0	3	1
Q921M3	SF3B3	splicing factor 3b, subunit 3(Sf3b3)	0.07	0.55	0	20	1	41	37	1	17	23
Q571I4	D8Ertd82e	DNA segment, Chr 8, ERATO Doi 82, expressed(D8Ertd82e)	0.07	0.38	0	18	0	28	37	0	26	15
Q03267	IKZF1	IKAROS family zinc finger 1(Ikzf1)	0.07	0.37	5	8	4	19	14	1	11	8
P56873	SSSCA1	Sjogren's syndrome/scleroderma autoantigen 1 homolog (human)(Sssca1)	0.07	0.33	0	9	0	19	11	0	7	12
Q9D2G2	DLST	dihydrolipoamide S-succinyltransferase (E2 component of 2-oxo-glutarate complex)(Dlst)	0.07	0.3	3	16	7	22	27	1	18	18
Q9Z2U1	PSMA5	proteasome (prosome, macropain) subunit, alpha type 5(Psma5)	0.07	0.28	0	4	0	10	6	0	4	7
Q810B6	ANKFY1	ankyrin repeat and FYVE domain containing 1(Ankfy1)	0.07	0.26	0	8	0	15	14	2	5	13
P70333	HNRNPH2	heterogeneous nuclear ribonucleoprotein H2(Hnrnph2)	0.07	0.24	0	6	0	13	9	0	7	9
P99026	PSMB4	proteasome (prosome, macropain) subunit, beta type 4(Psmb4)	0.07	0.2	0	4	0	8	6	0	5	5
P62869	TCEB2	transcription elongation factor B (SIII), polypeptide 2(Tceb2)	0.07	0.18	0	3	0	3	6	0	3	5
P30285	CDK4	cyclin-dependent kinase 4(Cdk4)	0.07	0.16	0	2	0	3	2	0	2	3
Q9CWK3	CD2BP2	CD2 antigen (cytoplasmic tail) binding protein 2(Cd2bp2)	0.07	0.16	0	2	0	2	2	0	2	2
O35129	PHB2	prohibitin 2(Phb2)	0.07	0.14	0	16	0	25	6	0	15	21
P62309	SNRPG	small nuclear ribonucleoprotein polypeptide G(Snrpg)	0.07	0.14	0	2	0	3	1	0	2	3
A2AQP0	MYH7B	myosin, heavy chain 7B, cardiac muscle, beta(Myh7b)	0.07	0.13	0	2	0	3	2	0	3	2
Q02566	MYH6	myosin, heavy polypeptide 6, cardiac muscle, alpha(Myh6)	0.07	0.11	0	2	0	3	2	0	3	2
Q9CQQ7	ATP5F1	ATP synthase, H+ transporting, mitochondrial F0 complex, subunit B1(Atp5f1)	0.07	0.09	0	2	0	3	0	0	2	3
P62702	RPS4X	ribosomal protein S4, X-linked(Rps4x)	0.07	0.08	13	19	12	18	22	3	16	14
Q9WVM3	ANAPC7	anaphase promoting complex subunit 7(Anapc7)	0.06	0.76	0	2	0	8	11	0	1	5
Q9D824	FIP1L1	FIP1 like 1 (S. cerevisiae)(Fip1l1)	0.06	0.68	0	3	1	11	12	0	5	4
P41241	CSK	c-src tyrosine kinase(Csk)	0.06	0.5	0	7	1	15	20	0	8	9
Q9CQR6	PPP6C	protein phosphatase 6, catalytic subunit(Ppp6c)	0.06	0.45	1	8	0	19	19	1	11	10
Q922B2	DARS	aspartyl-tRNA synthetase(Dars)	0.06	0.44	9	54	25	84	100	9	60	53
Q99K48	NONO	non-POU-domain-containing, octamer binding protein(Nono)	0.06	0.44	0	9	0	17	21	0	7	15
O70325	GPX4	glutathione peroxidase 4(Gpx4)	0.06	0.41	0	5	0	14	20	0	11	8
Q99PT1	ARHGDIA	Rho GDP dissociation inhibitor (GDI) alpha(Arhgdia)	0.06	0.37	0	8	0	14	17	0	6	15
P28063	PSMB8	proteasome (prosome, macropain) subunit, beta type 8 (large multifunctional peptidase 7)(Psmb8)	0.06	0.3	0	2	0	5	9	0	3	7
P70372	ELAVL1	ELAV (embryonic lethal, abnormal vision)-like 1 (Hu antigen R)(Elavl1)	0.06	0.29	0	6	0	13	10	0	6	9
P50431	SHMT1	serine hydroxymethyltransferase 1 (soluble)(Shmt1)	0.06	0.27	0	4	0	9	9	0	5	8
P58404	STRN4	striatin, calmodulin binding protein 4(Strn4)	0.06	0.27	0	2	0	9	7	0	4	7
Q8CIG8	PRMT5	protein arginine N-methyltransferase 5(Prmt5)	0.06	0.27	7	36	15	62	38	15	34	35
Q8CHH9	2017-09-08	septin 8(Sept8)	0.06	0.26	0	4	0	6	8	0	4	6
Q9Z2X1	HNRNPF	heterogeneous nuclear ribonucleoprotein F(Hnrnpf)	0.06	0.26	10	11	5	19	23	3	19	12
Q61142	SPIN1	spindlin 1(Spin1)	0.06	0.25	2	7	2	13	11	5	5	7
O55106	STRN	striatin, calmodulin binding protein(Strn)	0.06	0.24	0	7	0	18	12	0	9	14
Q9WTX5	Skp1a	S-phase kinase-associated protein 1A(Skp1a)	0.06	0.23	2	2	2	4	5	1	2	4
O70503	HSD17B12	hydroxysteroid (17-beta) dehydrogenase 12(Hsd17b12)	0.06	0.22	1	4	4	9	7	4	6	2
Q9CWH6	PSMA8	proteasome (prosome, macropain) subunit, alpha type, 8(Psma8)	0.06	0.19	0	4	0	10	7	0	7	6
Q5SX39	MYH4	myosin, heavy polypeptide 4, skeletal muscle(Myh4)	0.06	0.15	0	2	0	3	2	0	3	2
P53986	SLC16A1	solute carrier family 16 (monocarboxylic acid transporters), member 1(Slc16a1)	0.06	0.14	0	3	4	3	3	3	2	2
Q5SX40	MYH1	myosin, heavy polypeptide 1, skeletal muscle, adult(Myh1)	0.06	0.14	0	2	0	3	2	0	3	2
Q62280	SS18	synovial sarcoma translocation, Chromosome 18(Ss18)	0.06	0.13	0	2	0	3	2	0	2	4
Q91Z83	MYH7	myosin, heavy polypeptide 7, cardiac muscle, beta(Myh7)	0.06	0.12	0	2	0	3	2	0	3	2
Q9WVJ2	PSMD13	proteasome (prosome, macropain) 26S subunit, non-ATPase, 13(Psmd13)	0.06	0.11	0	3	0	4	3	0	7	2
Q9R1Q8	TAGLN3	transgelin 3(Tagln3)	0.06	0.1	0	2	2	2	2	2	2	2
Q9CQR2	RPS21	ribosomal protein S21(Rps21)	0.06	0.06	0	5	0	6	0	0	2	11
P14115	RPL27A	ribosomal protein L27A(Rpl27a)	0.06	0.05	2	5	2	4	3	1	3	6
Q9R0P5	DSTN	destrin(Dstn)	0.06	0.03	1	8	0	4	1	4	2	6
Q6ZQ88	KDM1A	lysine (K)-specific demethylase 1A(Kdm1a)	0.05	0.9	0	14	0	34	32	0	11	14
Q8R3Q2	PPP6R2	protein phosphatase 6, regulatory subunit 2(Ppp6r2)	0.05	0.82	0	2	0	8	12	0	4	1
Q9QXD8	LIMD1	LIM domains containing 1(Limd1)	0.05	0.66	0	2	0	9	12	0	3	5
Q9DBR0	AKAP8	A kinase (PRKA) anchor protein 8(Akap8)	0.05	0.54	4	7	1	20	23	1	12	9
Q80X50	UBAP2L	ubiquitin-associated protein 2-like(Ubap2l)	0.05	0.5	3	0	0	8	5	0	0	6
Q8C1B7	2017-09-11	septin 11(Sept11)	0.05	0.48	0	4	0	15	15	0	6	10
A2A8L1	CHD5	chromodomain helicase DNA binding protein 5(Chd5)	0.05	0.45	0	19	0	39	42	0	17	27
P70388	RAD50	RAD50 double strand break repair protein(Rad50)	0.05	0.37	0	14	0	27	37	0	21	19
Q8K4B0	MTA1	metastasis associated 1(Mta1)	0.05	0.36	0	29	0	60	39	0	28	30
Q9QXE7	TBL1X	transducin (beta)-like 1 X-linked(Tbl1x)	0.05	0.35	0	5	0	15	18	0	8	13
Q99K51	PLS3	plastin 3 (T-isoform)(Pls3)	0.05	0.34	0	4	0	11	13	0	8	7
Q9JL26	FMNL1	formin-like 1(Fmnl1)	0.05	0.24	0	2	0	9	5	0	5	6
Q921S7	MRPL37	mitochondrial ribosomal protein L37(Mrpl37)	0.05	0.19	0	2	0	6	6	0	1	8
O08638	MYH11	myosin, heavy polypeptide 11, smooth muscle(Myh11)	0.05	0.18	0	26	0	43	29	0	27	27
Q9CVB6	ARPC2	actin related protein 2/3 complex, subunit 2(Arpc2)	0.05	0.18	0	4	2	12	15	0	13	7
Q9D0T1	LOC100862468	NHP2-like protein 1(LOC100862468)	0.05	0.18	0	2	0	5	4	0	3	4
Q9DCL9	PAICS	phosphoribosylaminoimidazole carboxylase, phosphoribosylaminoribosylaminoimidazole, succinocarboxamide synthetase(Paics)	0.05	0.15	0	6	0	12	7	0	8	8
P17751	TPI1	triosephosphate isomerase 1(Tpi1)	0.05	0.14	7	27	5	42	38	5	27	30
P62774	MTPN	myotrophin(Mtpn)	0.05	0.14	0	2	0	4	3	0	2	4
P34884	MIF	macrophage migration inhibitory factor(Mif)	0.05	0.11	0	2	0	2	2	1	2	3
P53657	PKLR	pyruvate kinase liver and red blood cell(Pklr)	0.05	0.1	0	2	0	2	2	0	4	2
P59708	SF3B6	splicing factor 3B, subunit 6(Sf3b6)	0.05	0.1	0	2	0	2	2	0	3	3
G5E8Z2	TAF4B	TATA-box binding protein associated factor 4b(Taf4b)	0.05	0.09	0	4	0	4	4	0	4	4
Q64522	HIST2H2AB	histone cluster 2, H2ab(Hist2h2ab)	0.05	0.09	0	2	0	2	4	0	5	3
Q99N94	MRPL9	mitochondrial ribosomal protein L9(Mrpl9)	0.05	0.09	0	2	0	3	1	0	3	7
P63101	YWHAZ	tyrosine 3-monooxygenase/tryptophan 5-monooxygenase activation protein, zeta polypeptide(Ywhaz)	0.05	0.07	0	5	0	5	3	0	3	6
P70266	PFKFB1	6-phosphofructo-2-kinase/fructose-2,6-biphosphatase 1(Pfkfb1)	0.05	0.07	0	8	0	8	8	0	6	7
P62858	RPS28	ribosomal protein S28(Rps28)	0.05	0.06	0	8	0	6	6	0	5	7
Q91YR1	TWF1	twinfilin actin binding protein 1(Twf1)	0.05	0.04	0	8	3	5	1	7	0	6
P51881	SLC25A5	solute carrier family 25 (mitochondrial carrier, adenine nucleotide translocator), member 5(Slc25a5)	0.05	0.02	8	19	4	7	9	6	14	10
Q8BTI7	ANKRD52	ankyrin repeat domain 52(Ankrd52)	0.05	0	0	2	0	1	0	0	4	2
Q62261	SPTBN1	spectrin beta, non-erythrocytic 1(Sptbn1)	0.04	0.74	1	45	8	89	106	3	45	56
Q8BH74	NUP107	nucleoporin 107(Nup107)	0.04	0.7	0	2	0	12	11	0	2	7
Q8CBY8	DCTN4	dynactin 4(Dctn4)	0.04	0.58	0	4	0	13	18	0	4	10
Q99MN1	KARS	lysyl-tRNA synthetase(Kars)	0.04	0.54	5	35	4	59	76	2	35	48
K2C1_HUMAN			0.04	0.5	25	0	92	0	0	62	0	0
Q9CQ65	MTAP	methylthioadenosine phosphorylase(Mtap)	0.04	0.47	0	4	1	18	21	1	11	10
Q01320	TOP2A	topoisomerase (DNA) II alpha(Top2a)	0.04	0.44	0	42	3	83	58	5	44	55
Q8K4Z5	SF3A1	splicing factor 3a, subunit 1(Sf3a1)	0.04	0.44	0	10	0	21	23	0	8	22
Q8R1Q8	DYNC1LI1	dynein cytoplasmic 1 light intermediate chain 1(Dync1li1)	0.04	0.39	2	12	2	27	36	0	16	23
Q91XR9	GPX4	glutathione peroxidase 4(Gpx4)	0.04	0.32	0	3	0	12	14	0	10	6
Q9Z2N8	ACTL6A	actin-like 6A(Actl6a)	0.04	0.27	6	20	6	34	37	5	19	23
P16045	LGALS1	lectin, galactose binding, soluble 1(Lgals1)	0.04	0.25	5	9	0	18	28	0	23	14
P61164	ACTR1A	ARP1 actin-related protein 1A, centractin alpha(Actr1a)	0.04	0.21	1	13	2	27	21	0	20	18
Q60972	RBBP4	retinoblastoma binding protein 4(Rbbp4)	0.04	0.2	0	28	0	45	46	1	31	34
Q9ER69	WTAP	Wilms tumour 1-associating protein(Wtap)	0.04	0.11	0	4	0	7	7	0	4	7
P62137	PPP1CA	protein phosphatase 1, catalytic subunit, alpha isoform(Ppp1ca)	0.04	0.07	0	6	0	6	3	0	3	6
P62320	SNRPD3	small nuclear ribonucleoprotein D3(Snrpd3)	0.04	0.07	0	7	1	8	4	2	7	3
Q9D7N3	MRPS9	mitochondrial ribosomal protein S9(Mrps9)	0.04	0.07	0	9	0	10	9	0	9	7
O88569	HNRNPA2B1	heterogeneous nuclear ribonucleoprotein A2/B1(Hnrnpa2b1)	0.04	0.06	0	7	0	5	7	0	4	7
Q64478	Hist1h2bh	histone cluster 1, H2bh(Hist1h2bh)	0.04	0.06	0	9	0	8	11	0	10	7
Q8CGP2	Hist1h2bp	histone cluster 1, H2bp(Hist1h2bp)	0.04	0.05	0	9	0	8	11	0	10	7
Q05144	RAC2	RAS-related C3 botulinum substrate 2(Rac2)	0.04	0.04	2	14	2	12	12	1	8	12
Q9CXW4	RPL11	ribosomal protein L11(Rpl11)	0.04	0.04	0	16	0	16	13	0	12	19
Q61029	TMPO	thymopoietin(Tmpo)	0.04	0.03	0	15	1	13	10	1	11	13
Q9DCX2	ATP5H	ATP synthase, H+ transporting, mitochondrial F0 complex, subunit D(Atp5h)	0.04	0.03	0	7	0	8	1	0	8	6
P62270	RPS18	ribosomal protein S18(Rps18)	0.04	0.01	0	26	0	17	10	0	15	25
P62852	RPS25	ribosomal protein S25(Rps25)	0.04	0.01	7	10	0	8	2	7	7	12
Q8VH37	HDAC8	histone deacetylase 8(Hdac8)	0.03	0.9	0	2	1	13	10	0	1	4
Q4JK59	TET2	tet methylcytosine dioxygenase 2(Tet2)	0.03	0.85	0	7	0	34	17	0	4	9
Q8R010	AIMP2	aminoacyl tRNA synthetase complex-interacting multifunctional protein 2(Aimp2)	0.03	0.83	0	11	0	24	32	0	10	10
Q8C0G2	TRAF3IP3	TRAF3 interacting protein 3(Traf3ip3)	0.03	0.81	0	4	0	15	14	0	6	4
P69566	RANBP9	RAN binding protein 9(Ranbp9)	0.03	0.77	0	13	0	27	41	0	10	17
Q8R0G9	NUP133	nucleoporin 133(Nup133)	0.03	0.75	0	2	0	13	11	0	3	5
A2A6Q5	CDC27	cell division cycle 27(Cdc27)	0.03	0.71	0	8	0	22	25	1	6	14
Q6PFD9	NUP98	nucleoporin 98(Nup98)	0.03	0.64	0	3	0	15	23	0	5	10
P31230	AIMP1	aminoacyl tRNA synthetase complex-interacting multifunctional protein 1(Aimp1)	0.03	0.62	2	38	6	72	84	2	52	45
Q8C3J5	DOCK2	dedicator of cyto-kinesis 2(Dock2)	0.03	0.54	0	30	4	58	68	6	35	38
Q3U0V1	KHSRP	KH-type splicing regulatory protein(Khsrp)	0.03	0.52	0	9	5	22	37	4	15	12
Q99PV0	PRPF8	pre-mRNA processing factor 8(Prpf8)	0.03	0.52	0	38	0	87	55	0	38	46
K22E_HUMAN			0.03	0.5	10	0	25	0	0	34	0	0
Q99JY9	ACTR3	ARP3 actin-related protein 3(Actr3)	0.03	0.44	3	9	5	27	33	2	27	9
P70168	KPNB1	karyopherin (importin) beta 1(Kpnb1)	0.03	0.38	0	3	0	19	5	0	5	8
Q3TXS7	PSMD1	proteasome (prosome, macropain) 26S subunit, non-ATPase, 1(Psmd1)	0.03	0.29	5	27	2	49	53	4	32	37
Q8CH18	CCAR1	cell division cycle and apoptosis regulator 1(Ccar1)	0.03	0.25	0	17	0	35	43	1	26	24
Q8BTI8	SRRM2	serine/arginine repetitive matrix 2(Srrm2)	0.03	0.22	0	2	0	5	10	0	10	3
Q91WK0	LRRFIP2	leucine rich repeat (in FLII) interacting protein 2(Lrrfip2)	0.03	0.22	5	4	9	11	18	5	10	9
Q8R1B4	EIF3C	eukaryotic translation initiation factor 3, subunit C(Eif3c)	0.03	0.21	3	63	10	98	99	6	71	66
Q68FL6	MARS	methionine-tRNA synthetase(Mars)	0.03	0.19	0	19	4	35	37	1	28	22
Q91WK2	EIF3H	eukaryotic translation initiation factor 3, subunit H(Eif3h)	0.03	0.14	1	24	4	42	31	3	27	30
O08810	EFTUD2	elongation factor Tu GTP binding domain containing 2(Eftud2)	0.03	0.13	0	24	0	40	32	0	33	26
P29341	PABPC1	poly(A) binding protein, cytoplasmic 1(Pabpc1)	0.03	0.1	1	19	1	35	25	0	19	32
P42208	2017-09-02	septin 2(Sept2)	0.03	0.09	0	5	0	6	8	0	6	6
Q8BHJ5	TBL1XR1	transducin (beta)-like 1X-linked receptor 1(Tbl1xr1)	0.03	0.08	0	2	0	8	8	0	7	6
Q99LX0	PARK7	Parkinson disease (autosomal recessive, early onset) 7(Park7)	0.03	0.08	0	3	0	5	6	0	4	5
Q3THW5	H2AFV	H2A histone family, member V(H2afv)	0.03	0.07	0	4	0	4	4	0	7	4
Q8CGP1	Hist1h2bk	histone cluster 1, H2bk(Hist1h2bk)	0.03	0.06	0	9	0	8	11	0	10	7
Q8CI43	MYL6B	myosin, light polypeptide 6B(Myl6b)	0.03	0.06	0	6	0	6	6	0	8	7
P09542	MYL3	myosin, light polypeptide 3(Myl3)	0.03	0.05	0	12	0	16	15	0	14	14
P0C0S6	H2AFZ	H2A histone family, member Z(H2afz)	0.03	0.05	0	4	0	4	4	0	7	4
P60764	RAC3	RAS-related C3 botulinum substrate 3(Rac3)	0.03	0.05	0	8	0	6	8	0	8	7
P70696	hist1h2ba	histone cluster 1, H2ba(Hist1h2ba)	0.03	0.05	0	6	0	6	6	0	8	5
Q6DTY7	PFKFB4	6-phosphofructo-2-kinase/fructose-2,6-biphosphatase 4(Pfkfb4)	0.03	0.05	0	6	0	6	6	0	6	6
Q6ZWY9	Hist1h2be	histone cluster 1, H2be(Hist1h2be)	0.03	0.05	0	9	0	8	11	0	10	7
P62317	SNRPD2	small nuclear ribonucleoprotein D2(Snrpd2)	0.03	0.04	0	8	0	8	7	0	10	6
P63001	RAC1	RAS-related C3 botulinum substrate 1(Rac1)	0.03	0.04	0	14	0	13	15	0	10	13
P63242	EIF5A	eukaryotic translation initiation factor 5A(Eif5a)	0.03	0.04	0	18	0	19	17	0	12	20
Q64475	HIST1H2BB	histone cluster 1, H2bb(Hist1h2bb)	0.03	0.04	0	9	0	8	11	0	10	7
Q64524	HIST2H2BE	histone cluster 2, H2be(Hist2h2be)	0.03	0.04	0	7	0	7	9	0	10	7
Q9D7M1	GID8	GID complex subunit 8(Gid8)	0.03	0.04	2	6	2	10	6	1	8	7
Q91YN9	BAG2	BCL2-associated athanogene 2(Bag2)	0.03	0.03	0	3	0	5	0	2	4	4
Q9CQU0	TXNDC12	thioredoxin domain containing 12 (endoplasmic reticulum)(Txndc12)	0.03	0.03	0	12	0	12	12	0	10	12
P49443	PPM1A	protein phosphatase 1A, magnesium dependent, alpha isoform(Ppm1a)	0.03	0	0	56	0	35	20	0	42	49
Q3UMY5	EML4	echinoderm microtubule associated protein like 4(Eml4)	0.02	0.85	0	3	0	12	18	0	2	6
Q8CGC7	EPRS	glutamyl-prolyl-tRNA synthetase(Eprs)	0.02	0.78	25	127	32	227	246	19	153	116
P16546	SPTAN1	spectrin alpha, non-erythrocytic 1(Sptan1)	0.02	0.76	1	36	7	86	82	3	45	44
Q61191	HCFC1	host cell factor C1(Hcfc1)	0.02	0.75	0	7	0	26	24	0	8	14
Q6P9L6	KIF15	kinesin family member 15(Kif15)	0.02	0.75	0	10	0	34	26	0	6	22
Q920Q8	IVNS1ABP	influenza virus NS1A binding protein(Ivns1abp)	0.02	0.7	0	11	1	30	41	0	21	12
Q99NB9	SF3B1	splicing factor 3b, subunit 1(Sf3b1)	0.02	0.69	0	11	0	61	51	0	25	25
Q9D554	SF3A3	splicing factor 3a, subunit 3(Sf3a3)	0.02	0.65	0	2	0	17	6	0	3	3
O08788	DCTN1	dynactin 1(Dctn1)	0.02	0.63	0	27	0	57	61	0	26	34
Q8CG48	SMC2	structural maintenance of chromosomes 2(Smc2)	0.02	0.58	0	39	6	93	83	3	53	55
Q60597	OGDH	oxoglutarate (alpha-ketoglutarate) dehydrogenase (lipoamide)(Ogdh)	0.02	0.56	0	2	0	17	21	0	10	8
Q8VIG1	REST	RE1-silencing transcription factor(Rest)	0.02	0.51	6	13	11	56	58	8	29	29
Q9R1P4	PSMA1	proteasome (prosome, macropain) subunit, alpha type 1(Psma1)	0.02	0.49	0	2	0	17	7	0	4	6
O70194	EIF3D	eukaryotic translation initiation factor 3, subunit D(Eif3d)	0.02	0.38	9	18	3	55	62	4	40	41
Q9DC71	MRPS15	mitochondrial ribosomal protein S15(Mrps15)	0.02	0.34	2	2	2	18	13	3	10	7
Q9D0I9	RARS	arginyl-tRNA synthetase(Rars)	0.02	0.33	8	46	13	86	82	6	57	63
Q8BU30	IARS	isoleucine-tRNA synthetase(Iars)	0.02	0.32	5	53	5	98	107	5	67	62
Q62318	TRIM28	tripartite motif-containing 28(Trim28)	0.02	0.27	2	22	4	45	47	3	27	29
Q8CHY6	GATAD2A	GATA zinc finger domain containing 2A(Gatad2a)	0.02	0.21	0	15	0	28	38	0	26	22
Q6NZJ6	EIF4G1	eukaryotic translation initiation factor 4, gamma 1(Eif4g1)	0.02	0.18	0	14	0	35	16	0	10	34
Q8VDD5	MYH9	myosin, heavy polypeptide 9, non-muscle(Myh9)	0.02	0.17	86	327	85	512	416	65	326	346
Q8BG32	PSMD11	proteasome (prosome, macropain) 26S subunit, non-ATPase, 11(Psmd11)	0.02	0.13	0	2	0	10	7	0	11	5
P49813	TMOD1	tropomodulin 1(Tmod1)	0.02	0.09	0	4	0	8	7	0	5	7
Q9Z2E1	MBD2	methyl-CpG binding domain protein 2(Mbd2)	0.02	0.08	0	2	0	8	8	0	7	6
P10854	hist1h2bm	histone cluster 1, H2bm(Hist1h2bm)	0.02	0.06	0	9	0	8	11	0	10	7
P27661	H2AFX	H2A histone family, member X(H2afx)	0.02	0.06	0	4	0	4	8	0	8	5
Q3UEB3	PUF60	poly-U binding splicing factor 60(Puf60)	0.02	0.06	0	4	0	10	6	0	4	15
Q9D0M5	DYNLL2	dynein light chain LC8-type 2(Dynll2)	0.02	0.06	0	8	0	12	9	0	11	7
P70265	PFKFB2	6-phosphofructo-2-kinase/fructose-2,6-biphosphatase 2(Pfkfb2)	0.02	0.05	0	6	0	9	10	0	9	8
O35737	HNRNPH1	heterogeneous nuclear ribonucleoprotein H1(Hnrnph1)	0.02	0.04	9	15	5	24	17	5	17	15
P05977	MYL1	myosin, light polypeptide 1(Myl1)	0.02	0.04	0	12	0	16	15	0	14	14
P63163	SNRPN	small nuclear ribonucleoprotein N(Snrpn)	0.02	0.04	0	6	0	9	5	0	7	8
Q64525	Hist2h2bb	histone cluster 2, H2bb(Hist2h2bb)	0.02	0.04	0	9	0	8	11	0	10	7
Q8C6G8	WDR26	WD repeat domain 26(Wdr26)	0.02	0.04	0	9	0	10	14	0	11	10
Q9D2U9	HIST3H2BA	histone cluster 3, H2ba(Hist3h2ba)	0.02	0.04	0	7	0	7	9	0	10	7
Q9DBZ5	EIF3K	eukaryotic translation initiation factor 3, subunit K(Eif3k)	0.02	0.04	1	8	4	11	6	4	9	9
Q9Z127	SLC7A5	solute carrier family 7 (cationic amino acid transporter, y+ system), member 5(Slc7a5)	0.02	0.04	1	4	3	4	3	2	8	2
P01631	Igkv1-117	immunoglobulin kappa variable 1-117(Igkv1-117)	0.02	0.03	4	7	2	7	7	2	8	11
P35564	CANX	calnexin(Canx)	0.02	0.03	0	8	2	11	10	3	6	14
Q6GSS7	Hist2h2aa1	histone cluster 2, H2aa1(Hist2h2aa1)	0.02	0.03	0	5	0	6	9	0	12	7
Q8BFU2	HIST3H2A	histone cluster 3, H2a(Hist3h2a)	0.02	0.03	0	5	0	6	9	0	12	7
Q8BG81	POLDIP3	polymerase (DNA-directed), delta interacting protein 3(Poldip3)	0.02	0.03	0	8	0	9	10	0	9	9
Q8BGY2	EIF5A2	eukaryotic translation initiation factor 5A2(Eif5a2)	0.02	0.03	0	11	0	12	11	1	10	12
Q8CGP0	Hist3h2bb-ps	histone cluster 3, H2bb, pseudogene(Hist3h2bb-ps)	0.02	0.03	0	7	0	7	9	0	10	7
Q8CGP6	hist1h2ah	histone cluster 1, H2ah(Hist1h2ah)	0.02	0.03	0	5	0	6	9	0	12	7
Q9R1P0	PSMA4	proteasome (prosome, macropain) subunit, alpha type 4(Psma4)	0.02	0.03	1	5	0	8	5	2	6	7
Q9Z0H3	SMARCB1	SWI/SNF related, matrix associated, actin dependent regulator of chromatin, subfamily b, member 1(Smarcb1)	0.02	0.03	0	11	0	20	12	0	17	13
P10852	SLC3A2	solute carrier family 3 (activators of dibasic and neutral amino acid transport), member 2(Slc3a2)	0.02	0.02	4	16	8	16	17	9	9	17
P14206	RPSA	ribosomal protein SA(Rpsa)	0.02	0.02	5	15	0	16	5	5	7	17
P27048	SNRPB	small nuclear ribonucleoprotein B(Snrpb)	0.02	0.02	0	6	1	9	5	2	7	8
P67778	PHB	prohibitin(Phb)	0.02	0.02	0	11	0	10	2	0	9	12
P68037	UBE2L3	ubiquitin-conjugating enzyme E2L 3(Ube2l3)	0.02	0.02	0	4	0	4	4	0	10	6
P11983	TCP1	t-complex protein 1(Tcp1)	0.02	0.01	40	82	19	66	58	18	60	60
P21107	TPM3	tropomyosin 3, gamma(Tpm3)	0.02	0.01	14	46	15	49	37	10	36	37
P61979	HNRNPK	heterogeneous nuclear ribonucleoprotein K(Hnrnpk)	0.02	0.01	21	42	14	37	43	8	34	31
P62830	LOC100044627	60S ribosomal protein L23(LOC100044627)	0.02	0.01	10	23	9	26	25	6	22	20
Q9DB15	MRPL12	mitochondrial ribosomal protein L12(Mrpl12)	0.02	0.01	0	8	0	6	5	0	10	8
Q9CU65	ZMYM2	zinc finger, MYM-type 2(Zmym2)	0.01	0.98	0	2	0	15	12	0	2	2
Q8K4I3	ARHGEF6	Rac/Cdc42 guanine nucleotide exchange factor (GEF) 6(Arhgef6)	0.01	0.93	0	2	0	14	17	0	3	5
Q6P5D8	SMCHD1	SMC hinge domain containing 1(Smchd1)	0.01	0.86	0	11	0	42	43	0	13	21
Q8CG47	SMC4	structural maintenance of chromosomes 4(Smc4)	0.01	0.8	0	19	0	65	68	0	25	34
O88738	BIRC6	baculoviral IAP repeat-containing 6(Birc6)	0.01	0.77	0	22	0	58	71	0	26	28
Q8C0M9	ASRGL1	asparaginase like 1(Asrgl1)	0.01	0.77	0	2	0	8	15	0	4	2
O35638	STAG2	stromal antigen 2(Stag2)	0.01	0.76	0	8	0	34	24	0	9	15
Q8BFZ3	ACTBL2	actin, beta-like 2(Actbl2)	0.01	0.74	0	136	0	274	252	0	168	171
P61161	ACTR2	ARP2 actin-related protein 2(Actr2)	0.01	0.72	1	6	12	26	29	1	16	10
O08784	TCOF1	treacle ribosome biogenesis factor 1(Tcof1)	0.01	0.7	0	13	0	49	38	0	19	20
Q6ZQ08	CNOT1	CCR4-NOT transcription complex, subunit 1(Cnot1)	0.01	0.7	0	20	0	69	70	0	33	41
Q8VDP4	CCAR2	cell cycle activator and apoptosis regulator 2(Ccar2)	0.01	0.65	2	14	6	69	65	3	37	34
Q8K2Z4	NCAPD2	non-SMC condensin I complex, subunit D2(Ncapd2)	0.01	0.52	0	16	3	65	59	2	39	38
Q9D6Y7	MSRA	methionine sulfoxide reductase A(Msra)	0.01	0.52	0	2	0	10	24	0	9	4
K1C10_HUMAN			0.01	0.5	14	0	31	0	0	42	0	0
Q8BMJ2	LARS	leucyl-tRNA synthetase(Lars)	0.01	0.49	1	27	11	55	73	4	39	35
Q9JJ28	FLII	flightless I actin binding protein(Flii)	0.01	0.48	23	61	58	182	221	37	159	104
Q8VHR5	GATAD2B	GATA zinc finger domain containing 2B(Gatad2b)	0.01	0.45	2	18	5	55	57	0	29	39
P63268	ACTG2	actin, gamma 2, smooth muscle, enteric(Actg2)	0.01	0.31	0	148	0	318	342	0	239	190
Q6PDQ2	CHD4	chromodomain helicase DNA binding protein 4(Chd4)	0.01	0.28	0	52	0	150	131	0	78	83
Q9R190	MTA2	metastasis-associated gene family, member 2(Mta2)	0.01	0.25	3	36	3	90	85	7	57	66
Q68FD5	CLTC	clathrin, heavy polypeptide (Hc)(Cltc)	0.01	0.21	3	75	10	151	147	7	85	96
P47757	CAPZB	capping protein (actin filament) muscle Z-line, beta(Capzb)	0.01	0.17	0	75	0	140	146	0	109	89
Q9WV32	ARPC1B	actin related protein 2/3 complex, subunit 1B(Arpc1b)	0.01	0.09	0	2	0	9	12	0	15	3
P27773	PDIA3	protein disulfide isomerase associated 3(Pdia3)	0.01	0.06	0	8	0	15	15	0	9	14
Q9ERG2	STRN3	striatin, calmodulin binding protein 3(Strn3)	0.01	0.05	0	2	0	7	10	0	8	7
P59999	ARPC4	actin related protein 2/3 complex, subunit 4(Arpc4)	0.01	0.04	1	6	6	11	6	2	11	6
O89053	coro1a	coronin, actin binding protein 1A(Coro1a)	0.01	0.03	1	6	2	17	21	4	13	17
P05064	ALDOA	aldolase A, fructose-bisphosphate(Aldoa)	0.01	0.03	0	3	0	5	11	0	8	11
P17742	PPIA	peptidylprolyl isomerase A(Ppia)	0.01	0.03	4	26	5	30	31	3	14	30
P22752	Hist1h2ac	histone cluster 1, H2ac(Hist1h2ac)	0.01	0.03	0	5	0	6	9	0	12	7
P60229	EIF3E	eukaryotic translation initiation factor 3, subunit E(Eif3e)	0.01	0.03	4	32	3	56	51	2	47	55
P80315	CCT4	chaperonin containing Tcp1, subunit 4 (delta)(Cct4)	0.01	0.03	9	56	14	72	65	9	58	62
Q61390	CCT6B	chaperonin containing Tcp1, subunit 6b (zeta)(Cct6b)	0.01	0.03	0	12	0	14	13	0	17	13
Q61753	PHGDH	3-phosphoglycerate dehydrogenase(Phgdh)	0.01	0.03	2	22	4	26	22	4	14	27
Q8R5C5	ACTR1B	ARP1 actin-related protein 1B, centractin beta(Actr1b)	0.01	0.03	0	12	0	21	15	0	18	19
Q9DBR3	ARMC8	armadillo repeat containing 8(Armc8)	0.01	0.03	0	7	1	14	6	1	13	9
O08709	PRDX6	peroxiredoxin 6(Prdx6)	0.01	0.02	0	2	0	2	5	0	6	10
P01837	igkc	immunoglobulin kappa constant(Igkc)	0.01	0.02	0	47	2	60	55	0	47	65
P38647	HSPA9	heat shock protein 9(Hspa9)	0.01	0.02	33	83	26	86	82	16	59	70
P57776	EEF1D	eukaryotic translation elongation factor 1 delta (guanine nucleotide exchange protein)(Eef1d)	0.01	0.02	0	15	0	19	20	0	20	22
P80317	CCT6A	chaperonin containing Tcp1, subunit 6a (zeta)(Cct6a)	0.01	0.02	9	47	5	56	49	4	56	52
Q64523	HIST2H2AC	histone cluster 2, H2ac(Hist2h2ac)	0.01	0.02	0	5	0	6	9	0	12	7
Q8CGP5	Hist1h2af	histone cluster 1, H2af(Hist1h2af)	0.01	0.02	0	5	0	6	9	0	12	7
Q8CGP7	Hist1h2ak	histone cluster 1, H2ak(Hist1h2ak)	0.01	0.02	0	5	0	6	9	0	12	7
Q8JZQ9	EIF3B	eukaryotic translation initiation factor 3, subunit B(Eif3b)	0.01	0.02	6	70	8	82	66	4	65	58
Q8R1M2	H2AFJ	H2A histone family, member J(H2afj)	0.01	0.02	0	5	0	6	9	0	12	7
Q8VDM4	PSMD2	proteasome (prosome, macropain) 26S subunit, non-ATPase, 2(Psmd2)	0.01	0.02	16	44	4	49	48	10	40	30
Q9D1M4	EEF1E1	eukaryotic translation elongation factor 1 epsilon 1(Eef1e1)	0.01	0.02	0	4	2	9	10	0	12	8
Q9D8N0	EEF1G	eukaryotic translation elongation factor 1 gamma(Eef1g)	0.01	0.02	1	17	2	36	33	1	26	27
A2AKX3	SETX	senataxin(Setx)	0.01	0.01	207	608	224	771	726	141	531	550
O35226	PSMD4	proteasome (prosome, macropain) 26S subunit, non-ATPase, 4(Psmd4)	0.01	0.01	2	33	1	30	5	9	12	29
O70251	EEF1B2	eukaryotic translation elongation factor 1 beta 2(Eef1b2)	0.01	0.01	0	5	0	10	13	0	17	13
P10853	Hist1h2bf	histone cluster 1, H2bf(Hist1h2bf)	0.01	0.01	2	9	5	8	11	11	10	7
P25444	RPS2	ribosomal protein S2(Rps2)	0.01	0.01	7	12	3	22	9	4	18	19
P46471	PSMC2	proteasome (prosome, macropain) 26S subunit, ATPase 2(Psmc2)	0.01	0.01	12	43	6	45	47	7	36	40
P62192	PSMC1	protease (prosome, macropain) 26S subunit, ATPase 1(Psmc1)	0.01	0.01	11	41	8	44	34	7	28	34
P62334	PSMC6	proteasome (prosome, macropain) 26S subunit, ATPase, 6(Psmc6)	0.01	0.01	15	19	8	26	25	7	28	22
P62631	EEF1A2	eukaryotic translation elongation factor 1 alpha 2(Eef1a2)	0.01	0.01	0	32	0	28	32	0	22	30
P80318	CCT3	chaperonin containing Tcp1, subunit 3 (gamma)(Cct3)	0.01	0.01	0	73	0	92	73	0	79	71
Q01853	VCP	valosin containing protein(Vcp)	0.01	0.01	1	30	2	51	48	2	35	41
Q60973	RBBP7	retinoblastoma binding protein 7(Rbbp7)	0.01	0.01	0	21	0	24	27	0	25	27
Q8VI63	MOB2	MOB kinase activator 2(Mob2)	0.01	0.01	4	30	4	22	15	3	24	25
Q99J09	WDR77	WD repeat domain 77(Wdr77)	0.01	0.01	6	21	7	28	20	8	19	23
Q9D8Y0	EFHD2	EF hand domain containing 2(Efhd2)	0.01	0.01	0	9	0	16	10	0	17	11
Q9WTM5	RUVBL2	RuvB-like protein 2(Ruvbl2)	0.01	0.01	13	36	10	34	28	12	26	25
P07901	HSP90AA1	heat shock protein 90, alpha (cytosolic), class A member 1(Hsp90aa1)	0.01	0	8	43	8	42	37	11	38	32
P11499	HSP90AB1	heat shock protein 90 alpha (cytosolic), class B member 1(Hsp90ab1)	0.01	0	14	87	12	72	52	17	59	64
Q9JK38	GNPNAT1	glucosamine-phosphate N-acetyltransferase 1(Gnpnat1)	0.01	0	0	3	1	0	0	13	0	9
P09922	MX1	MX dynamin-like GTPase 1(Mx1)	0	1	0	0	0	17	14	0	0	1
Q9ES52	INPP5D	inositol polyphosphate-5-phosphatase D(Inpp5d)	0	1	0	0	0	18	17	0	0	1
Q9WTI7	MYO1C	myosin IC(Myo1c)	0	1	0	0	0	29	30	0	0	5
Q8BPU7	ELMO1	engulfment and cell motility 1(Elmo1)	0	0.99	0	2	0	22	24	0	2	5
Q8CG46	SMC5	structural maintenance of chromosomes 5(Smc5)	0	0.99	0	1	0	18	10	0	1	2
Q922J3	CLIP1	CAP-GLY domain containing linker protein 1(Clip1)	0	0.99	0	26	0	77	80	0	19	21
P20152	VIM	vimentin(Vim)	0	0.98	0	7	1	105	98	3	29	22
Q91ZA3	PCCA	propionyl-Coenzyme A carboxylase, alpha polypeptide(Pcca)	0	0.98	0	1	0	13	13	0	0	3
Q99104	MYO5A	myosin VA(Myo5a)	0	0.98	4	9	6	77	73	1	22	20
Q8BKI2	TNRC6B	trinucleotide repeat containing 6b(Tnrc6b)	0	0.97	1	1	0	18	19	0	4	3
E9Q555	RNF213	ring finger protein 213(Rnf213)	0	0.96	0	4	0	52	23	0	1	13
P31001	DES	desmin(Des)	0	0.96	0	0	0	9	11	0	2	1
Q8BMQ2	GTF3C4	general transcription factor IIIC, polypeptide 4(Gtf3c4)	0	0.96	0	0	0	9	6	0	0	1
Q9Z0H8	CLIP2	CAP-GLY domain containing linker protein 2(Clip2)	0	0.93	0	0	0	8	12	0	1	2
P55937	GOLGA3	golgi autoantigen, golgin subfamily a, 3(Golga3)	0	0.92	0	0	0	13	5	0	0	0
Q9D6Y9	GBE1	glucan (1,4-alpha-), branching enzyme 1(Gbe1)	0	0.92	0	0	0	4	7	0	0	0
A2A791	ZMYM4	zinc finger, MYM-type 4(Zmym4)	0	0.9	0	1	0	6	5	0	0	0
E9Q6J5	Bod1l	biorientation of chromosomes in cell division 1-like(Bod1l)	0	0.9	0	0	0	5	7	0	0	1
O88286	WIZ	widely-interspaced zinc finger motifs(Wiz)	0	0.89	0	0	0	5	7	0	0	0
Q4QRL3	CCDC88B	coiled-coil domain containing 88B(Ccdc88b)	0	0.89	0	0	0	14	16	0	4	4
Q99MN9	PCCB	propionyl Coenzyme A carboxylase, beta polypeptide(Pccb)	0	0.88	0	0	0	6	8	0	1	1
P27546	MAP4	microtubule-associated protein 4(Map4)	0	0.87	0	0	0	5	10	0	2	0
Q8BL66	EEA1	early endosome antigen 1(Eea1)	0	0.87	0	0	0	4	5	0	0	0
Q8C147	DOCK8	dedicator of cytokinesis 8(Dock8)	0	0.87	1	6	0	33	42	0	11	17
Q9WU42	NCOR2	nuclear receptor co-repressor 2(Ncor2)	0	0.87	0	0	0	15	9	0	2	3
A2BH40	ARID1A	AT rich interactive domain 1A (SWI-like)(Arid1a)	0	0.86	1	19	1	87	94	0	42	36
P70336	ROCK2	Rho-associated coiled-coil containing protein kinase 2(Rock2)	0	0.86	0	0	0	5	9	0	1	1
Q5DW34	EHMT1	euchromatic histone methyltransferase 1(Ehmt1)	0	0.86	0	0	0	5	4	0	0	0
Q60715	P4HA1	procollagen-proline, 2-oxoglutarate 4-dioxygenase (proline 4-hydroxylase), alpha 1 polypeptide(P4ha1)	0	0.86	0	0	0	3	11	0	0	0
P14404	MECOM	MDS1 and EVI1 complex locus(Mecom)	0	0.85	0	0	0	3	7	0	0	0
Q80TR8	vprbp	Vpr (HIV-1) binding protein(Vprbp)	0	0.85	0	0	0	5	4	0	0	1
Q9WVP9	MX2	MX dynamin-like GTPase 2(Mx2)	0	0.85	0	0	0	4	4	0	0	0
Q8BZ47	Zfp609	zinc finger protein 609(Zfp609)	0	0.84	0	0	0	4	4	0	0	0
Q3UZ39	LRRFIP1	leucine rich repeat (in FLII) interacting protein 1(Lrrfip1)	0	0.83	16	57	44	230	282	30	117	128
P47791	GSR	glutathione reductase(Gsr)	0	0.81	0	1	0	4	4	0	0	0
Q6PGL7	Fam21	family with sequence similarity 21(Fam21)	0	0.8	0	0	0	3	5	0	0	0
Q80U72	SCRIB	scribbled planar cell polarity(Scrib)	0	0.8	0	0	0	4	3	0	0	0
Q9Z2V5	HDAC6	histone deacetylase 6(Hdac6)	0	0.8	0	11	0	46	88	0	18	20
P26039	TLN1	talin 1(Tln1)	0	0.79	0	1	0	7	2	0	0	0
Q6DFV3	ARHGAP21	Rho GTPase activating protein 21(Arhgap21)	0	0.78	0	0	0	3	8	0	0	1
Q99K90	TAB2	TGF-beta activated kinase 1/MAP3K7 binding protein 2(Tab2)	0	0.78	0	0	0	17	10	0	1	7
Q6P9Q6	FKBP15	FK506 binding protein 15(Fkbp15)	0	0.77	0	0	0	4	3	0	1	0
Q9CXE2	BCL7A	B cell CLL/lymphoma 7A(Bcl7a)	0	0.77	0	0	0	3	3	0	0	0
Q9D8W5	PSMD12	proteasome (prosome, macropain) 26S subunit, non-ATPase, 12(Psmd12)	0	0.77	0	1	0	4	3	0	1	0
O88986	GCAT	glycine C-acetyltransferase (2-amino-3-ketobutyrate-coenzyme A ligase)(Gcat)	0	0.76	0	0	0	4	2	0	0	0
P47962	RPL5	ribosomal protein L5(Rpl5)	0	0.76	0	0	0	3	5	0	0	1
Q8R480	NUP85	nucleoporin 85(Nup85)	0	0.76	0	1	0	3	3	0	0	0
Q8R5H1	USP15	ubiquitin specific peptidase 15(Usp15)	0	0.76	0	1	0	12	9	0	3	4
Q99PP7	TRIM33	tripartite motif-containing 33(Trim33)	0	0.76	0	1	0	3	4	0	0	1
Q3TPX4	EXOC5	exocyst complex component 5(Exoc5)	0	0.75	0	1	0	6	2	0	0	0
Q60953	PML	promyelocytic leukemia(Pml)	0	0.75	0	0	0	3	10	0	0	1
Q80TM9	NISCH	nischarin(Nisch)	0	0.75	0	0	0	4	3	0	1	0
Q8K2Y0	rnf219	ring finger protein 219(Rnf219)	0	0.75	0	11	0	54	94	0	27	21
A2ABV5	MED14	mediator complex subunit 14(Med14)	0	0.74	0	1	0	3	3	0	0	0
P15331	PRPH	peripherin(Prph)	0	0.74	0	0	0	4	6	0	2	0
Q0P678	ZC3H18	zinc finger CCCH-type containing 18(Zc3h18)	0	0.74	0	0	0	4	3	0	0	0
Q80X41	VRK1	vaccinia related kinase 1(Vrk1)	0	0.74	0	0	0	4	9	0	1	1
Q99N85	MRPS18A	mitochondrial ribosomal protein S18A(Mrps18a)	0	0.74	0	1	0	4	3	0	0	1
Q9ERU9	RANBP2	RAN binding protein 2(Ranbp2)	0	0.74	0	5	0	47	61	0	17	27
Q05A80	CAPRIN2	caprin family member 2(Caprin2)	0	0.73	0	0	0	4	5	0	0	2
Q8C5L3	CNOT2	CCR4-NOT transcription complex, subunit 2(Cnot2)	0	0.73	0	1	0	10	6	0	1	3
Q9CWW7	CXXC1	CXXC finger 1 (PHD domain)(Cxxc1)	0	0.73	0	0	0	2	4	0	0	0
Q9ES74	NEK7	NIMA (never in mitosis gene a)-related expressed kinase 7(Nek7)	0	0.73	0	0	0	2	5	0	0	0
P84099	RPL19	ribosomal protein L19(Rpl19)	0	0.72	0	1	0	2	3	0	0	0
Q8K2L8	TRAPPC12	trafficking protein particle complex 12(Trappc12)	0	0.72	0	0	0	2	4	0	0	0
P81183	IKZF2	IKAROS family zinc finger 2(Ikzf2)	0	0.71	0	0	0	2	3	0	0	0
Q6A0A9	FAM120A	family with sequence similarity 120, member A(Fam120a)	0	0.71	0	1	0	3	3	0	0	0
Q9DBR7	PPP1R12A	protein phosphatase 1, regulatory (inhibitor) subunit 12A(Ppp1r12a)	0	0.71	0	0	0	2	3	0	0	0
Q8BX09	RBBP5	retinoblastoma binding protein 5(Rbbp5)	0	0.7	0	0	0	2	6	0	0	0
E9Q1P8	IRF2BP2	interferon regulatory factor 2 binding protein 2(Irf2bp2)	0	0.69	0	1	0	4	2	0	0	0
Q6PDL0	DYNC1LI2	dynein, cytoplasmic 1 light intermediate chain 2(Dync1li2)	0	0.69	0	0	0	4	2	0	0	1
Q8CEC0	NUP88	nucleoporin 88(Nup88)	0	0.69	0	1	0	3	2	0	0	0
O35382	EXOC4	exocyst complex component 4(Exoc4)	0	0.68	0	1	0	8	2	0	0	1
O89050	MKLN1	muskelin 1, intracellular mediator containing kelch motifs(Mkln1)	0	0.68	0	1	0	8	7	0	3	2
P26040	EZR	ezrin(Ezr)	0	0.68	0	1	0	7	2	0	0	1
Q6ZQ93	USP34	ubiquitin specific peptidase 34(Usp34)	0	0.68	0	0	0	3	2	0	0	0
Q8BLY2	TARSL2	threonyl-tRNA synthetase-like 2(Tarsl2)	0	0.68	0	0	0	2	4	0	0	0
Q8K0V4	CNOT3	CCR4-NOT transcription complex, subunit 3(Cnot3)	0	0.68	0	0	0	6	10	0	2	3
Q923D4	SF3B5	splicing factor 3b, subunit 5(Sf3b5)	0	0.68	0	1	0	4	2	0	0	1
O89090	SP1	trans-acting transcription factor 1(Sp1)	0	0.67	0	0	0	2	2	0	0	0
P26041	MSN	moesin(Msn)	0	0.67	0	1	0	7	2	0	0	1
P26043	RDX	radixin(Rdx)	0	0.67	0	1	0	7	2	0	0	1
P51174	ACADL	acyl-Coenzyme A dehydrogenase, long-chain(Acadl)	0	0.67	0	0	0	2	5	0	0	1
Q8R2U0	SEH1L	SEH1-like (S. cerevisiae(Seh1l)	0	0.67	0	0	0	2	4	0	0	1
Q9CRA9	FGFR1OP2	FGFR1 oncogene partner 2(Fgfr1op2)	0	0.67	0	0	0	3	2	0	1	0
P59328	WDHD1	WD repeat and HMG-box DNA binding protein 1(Wdhd1)	0	0.66	0	0	0	4	3	0	0	2
Q8K411	PITRM1	pitrilysin metallepetidase 1(Pitrm1)	0	0.66	0	0	0	3	2	0	0	0
O88895	HDAC3	histone deacetylase 3(Hdac3)	0	0.65	0	0	0	3	5	0	1	1
P83741	WNK1	WNK lysine deficient protein kinase 1(Wnk1)	0	0.65	0	0	0	2	2	0	0	0
Q7TT18	ATF7IP	activating transcription factor 7 interacting protein(Atf7ip)	0	0.65	0	0	0	5	7	0	1	3
Q9R0E1	PLOD3	procollagen-lysine, 2-oxoglutarate 5-dioxygenase 3(Plod3)	0	0.65	0	1	1	2	3	0	1	0
A2AIV2	1110037F02Rik	RIKEN cDNA 1110037F02 gene(1110037F02Rik)	0	0.64	0	1	0	3	2	0	1	0
P62315	SNRPD1	small nuclear ribonucleoprotein D1(Snrpd1)	0	0.64	0	1	0	4	3	0	0	2
P70441	SLC9A3R1	solute carrier family 9 (sodium/hydrogen exchanger), member 3 regulator 1(Slc9a3r1)	0	0.64	0	0	0	4	4	0	1	1
Q8C9B9	DIDO1	death inducer-obliterator 1(Dido1)	0	0.64	0	0	0	2	3	0	0	0
Q91XF0	PNPO	pyridoxine 5'-phosphate oxidase(Pnpo)	0	0.64	0	0	0	2	3	0	0	1
O88907	PIAS1	protein inhibitor of activated STAT 1(Pias1)	0	0.63	0	0	0	2	2	0	0	0
P29758	OAT	ornithine aminotransferase(Oat)	0	0.63	0	0	0	2	3	0	0	0
P63154	CRNKL1	Crn, crooked neck-like 1 (Drosophila)(Crnkl1)	0	0.63	0	1	0	2	2	0	0	0
Q3U2E2	ZMYM5	zinc finger, MYM-type 5(Zmym5)	0	0.63	0	1	0	2	2	0	0	0
Q8BHL5	elmo2	engulfment and cell motility 2(Elmo2)	0	0.63	0	0	0	3	5	0	1	1
Q8VE80	THOC3	THO complex 3(Thoc3)	0	0.63	0	1	0	2	2	0	0	0
Q99JF8	PSIP1	PC4 and SFRS1 interacting protein 1(Psip1)	0	0.63	0	1	0	2	2	0	0	0
Q9R1T4	2017-09-06	septin 6(Sept6)	0	0.63	0	0	0	7	8	0	2	4
A2A935	PRDM16	PR domain containing 16(Prdm16)	0	0.62	0	0	0	2	2	0	0	0
P11031	SUB1	SUB1 homolog (S. cerevisiae)(Sub1)	0	0.62	0	0	0	2	2	0	0	0
Q3UR50	VWA5B2	von Willebrand factor A domain containing 5B2(Vwa5b2)	0	0.62	0	0	0	2	2	0	0	0
Q80U58	PUM2	pumilio RNA-binding family member 2(Pum2)	0	0.62	0	1	0	2	2	0	0	0
P68181	PRKACB	protein kinase, cAMP dependent, catalytic, beta(Prkacb)	0	0.61	0	0	0	2	2	0	1	0
Q8BH15	CNOT10	CCR4-NOT transcription complex, subunit 10(Cnot10)	0	0.61	0	1	0	7	12	0	2	5
O54916	REPS1	RalBP1 associated Eps domain containing protein(Reps1)	0	0.6	0	0	0	2	2	0	0	0
P59235	NUP43	nucleoporin 43(Nup43)	0	0.6	0	0	0	3	3	0	2	0
Q6P9P6	KIF11	kinesin family member 11(Kif11)	0	0.6	0	2	0	40	34	1	14	23
Q922D8	MTHFD1	methylenetetrahydrofolate dehydrogenase (NADP+ dependent), methenyltetrahydrofolate cyclohydrolase, formyltetrahydrofolate synthase(Mthfd1)	0	0.6	0	0	0	2	2	0	0	0
A2AGT5	CKAP5	cytoskeleton associated protein 5(Ckap5)	0	0.59	0	0	0	51	52	1	24	25
P47226	TES	testis derived transcript(Tes)	0	0.59	0	0	0	2	2	0	0	0
Q8BK72	MRPS27	mitochondrial ribosomal protein S27(Mrps27)	0	0.59	0	1	0	2	2	0	0	0
Q8C208	IKZF4	IKAROS family zinc finger 4(Ikzf4)	0	0.59	0	0	0	2	2	0	0	0
Q8VEL2	MTMR14	myotubularin related protein 14(Mtmr14)	0	0.59	0	1	0	2	2	0	0	0
Q99N69	LPXN	leupaxin(Lpxn)	0	0.59	1	0	0	2	2	0	0	0
Q9CR39	WDR45B	WD repeat domain 45B(Wdr45b)	0	0.59	0	0	0	2	2	0	0	0
P70662	LDB1	LIM domain binding 1(Ldb1)	0	0.58	0	0	0	2	2	0	0	0
P05132	PRKACA	protein kinase, cAMP dependent, catalytic, alpha(Prkaca)	0	0.57	0	0	0	2	2	0	1	0
P51859	HDGF	hepatoma-derived growth factor(Hdgf)	0	0.57	0	0	0	1	5	0	0	0
Q60931	VDAC3	voltage-dependent anion channel 3(Vdac3)	0	0.57	0	0	2	2	0	1	0	0
Q8BI67	Zfp473	zinc finger protein 473(Zfp473)	0	0.57	0	0	0	2	2	0	0	0
Q8BSP2	NCAPH2	non-SMC condensin II complex, subunit H2(Ncaph2)	0	0.57	0	0	0	4	4	0	2	1
Q8C5D8	PIAS2	protein inhibitor of activated STAT 2(Pias2)	0	0.57	0	0	0	2	2	0	0	0
Q91W97	HKDC1	hexokinase domain containing 1(Hkdc1)	0	0.57	0	1	0	2	2	0	0	1
Q9D786	HAUS5	HAUS augmin-like complex, subunit 5(Haus5)	0	0.57	0	0	0	5	4	0	1	2
A2AGH6	MED12	mediator complex subunit 12(Med12)	0	0.56	0	0	0	2	2	0	0	0
P06537	NR3C1	nuclear receptor subfamily 3, group C, member 1(Nr3c1)	0	0.56	0	0	0	2	2	0	1	0
Q7TT37	IKBKAP	inhibitor of kappa light polypeptide enhancer in B cells, kinase complex-associated protein(Ikbkap)	0	0.56	0	0	0	1	5	0	0	0
Q8C2K5	RASAL3	RAS protein activator like 3(Rasal3)	0	0.56	0	0	0	2	2	0	0	0
Q99M28	RNPS1	ribonucleic acid binding protein S1(Rnps1)	0	0.56	0	0	0	2	2	0	0	1
Q9Z1Z0	USO1	USO1 vesicle docking factor(Uso1)	0	0.56	0	0	0	2	2	0	0	0
Q8BH04	PCK2	phosphoenolpyruvate carboxykinase 2 (mitochondrial)(Pck2)	0	0.55	0	1	0	4	1	0	0	0
Q8R1A4	DOCK7	dedicator of cytokinesis 7(Dock7)	0	0.55	0	1	0	2	2	0	0	1
Q8R3N6	THOC1	THO complex 1(Thoc1)	0	0.55	0	1	0	1	6	0	0	0
Q99MX0	TKTL1	transketolase-like 1(Tktl1)	0	0.55	0	0	0	2	2	0	0	0
Q9D2M8	UBE2V2	ubiquitin-conjugating enzyme E2 variant 2(Ube2v2)	0	0.55	0	1	0	2	4	0	0	2
Q9JIK5	DDX21	DEAD (Asp-Glu-Ala-Asp) box polypeptide 21(Ddx21)	0	0.55	0	1	0	1	5	0	0	0
Q9JIY2	CBLL1	Casitas B-lineage lymphoma-like 1(Cbll1)	0	0.55	0	0	0	3	3	0	1	1
P28652	CAMK2B	calcium/calmodulin-dependent protein kinase II, beta(Camk2b)	0	0.54	0	0	0	10	11	0	5	5
P97372	PSME2	proteasome (prosome, macropain) activator subunit 2 (PA28 beta)(Psme2)	0	0.54	0	0	0	4	1	0	0	0
Q64213	SF1	splicing factor 1(Sf1)	0	0.54	0	1	0	3	5	0	3	0
Q6DFV1	NCAPG2	non-SMC condensin II complex, subunit G2(Ncapg2)	0	0.54	0	1	0	7	9	0	3	4
Q80UY2	KCMF1	potassium channel modulatory factor 1(Kcmf1)	0	0.54	0	0	0	2	2	0	0	0
Q8BQZ4	RALGAPB	Ral GTPase activating protein, beta subunit (non-catalytic)(Ralgapb)	0	0.54	0	0	0	1	5	0	0	0
Q921K9	BCL7B	B cell CLL/lymphoma 7B(Bcl7b)	0	0.54	0	0	0	2	4	0	0	2
O09112	DUSP8	dual specificity phosphatase 8(Dusp8)	0	0.53	0	0	0	8	1	0	0	1
Q00899	YY1	YY1 transcription factor(Yy1)	0	0.53	0	0	0	1	3	0	0	0
Q7TQH0	ATXN2L	ataxin 2-like(Atxn2l)	0	0.53	0	0	0	4	1	0	0	0
Q8C079	STRIP1	striatin interacting protein 1(Strip1)	0	0.53	0	0	0	4	1	0	0	0
Q9CZX0	ELP3	elongator acetyltransferase complex subunit 3(Elp3)	0	0.53	0	0	0	2	4	0	1	1
Q9CZY3	UBE2V1	ubiquitin-conjugating enzyme E2 variant 1(Ube2v1)	0	0.53	0	1	0	2	4	0	0	2
O08553	DPYSL2	dihydropyrimidinase-like 2(Dpysl2)	0	0.52	0	1	0	3	2	0	0	2
P19973	LSP1	lymphocyte specific 1(Lsp1)	0	0.52	0	0	0	4	4	0	1	2
P59672	Anks1	ankyrin repeat and SAM domain containing 1(Anks1)	0	0.52	0	0	0	7	35	0	7	1
Q5SUR0	PFAS	phosphoribosylformylglycinamidine synthase (FGAR amidotransferase)(Pfas)	0	0.52	0	0	0	1	4	0	0	0
Q8BUV3	GPHN	gephyrin(Gphn)	0	0.52	0	1	0	11	12	0	6	6
Q8C2E7	E430025E21Rik	RIKEN cDNA E430025E21 gene(E430025E21Rik)	0	0.52	0	0	0	3	1	0	0	0
Q8K2C9	HACD3	3-hydroxyacyl-CoA dehydratase 3(Hacd3)	0	0.52	0	0	2	1	1	0	0	0
Q9D902	GTF2E2	general transcription factor II E, polypeptide 2 (beta subunit)(Gtf2e2)	0	0.52	0	0	0	1	4	0	0	0
O08750	NFIL3	nuclear factor, interleukin 3, regulated(Nfil3)	0	0.51	0	1	0	4	8	0	1	4
P47941	CRKL	v-crk avian sarcoma virus CT10 oncogene homolog-like(Crkl)	0	0.51	0	0	0	1	4	0	0	0
P54823	DDX6	DEAD (Asp-Glu-Ala-Asp) box polypeptide 6(Ddx6)	0	0.51	0	1	0	8	4	1	3	1
Q3U319	RNF40	ring finger protein 40(Rnf40)	0	0.51	0	0	0	4	3	0	1	2
Q3UM29	COG7	component of oligomeric golgi complex 7(Cog7)	0	0.51	0	1	0	1	6	0	1	0
Q9JK23	PSMG1	proteasome (prosome, macropain) assembly chaperone 1(Psmg1)	0	0.51	0	0	0	4	1	0	1	0
Q9Z103	ADNP	activity-dependent neuroprotective protein(Adnp)	0	0.51	0	0	0	8	2	0	0	3
D3Z158	QARS	glutaminyl-tRNA synthetase(Qars)	0	0.5	0	0	8	0	0	1	0	0
E9PVA8	Gcn1l1	GCN1 general control of amino-acid synthesis 1-like 1 (yeast)(Gcn1l1)	0	0.5	0	0	9	0	0	7	0	0
P11798	CAMK2A	calcium/calmodulin-dependent protein kinase II alpha(Camk2a)	0	0.5	0	0	0	6	7	0	3	3
P46061	RANGAP1	RAN GTPase activating protein 1(Rangap1)	0	0.5	0	1	0	21	13	0	9	8
P50247	Gm4737	predicted gene 4737(Gm4737)	0	0.5	0	1	0	1	3	0	0	0
Q3TTC2	YY2	Yy2 transcription factor(Yy2)	0	0.5	0	0	0	1	3	0	0	0
Q5ND34	WDR81	WD repeat domain 81(Wdr81)	0	0.5	0	0	0	1	3	0	0	0
Q6P5E4	UGGT1	UDP-glucose glycoprotein glucosyltransferase 1(Uggt1)	0	0.5	0	1	0	1	20	0	0	1
P28076	PSMB9	proteasome (prosome, macropain) subunit, beta type 9 (large multifunctional peptidase 2)(Psmb9)	0	0.49	0	0	0	5	5	0	1	4
Q99KC8	VWA5A	von Willebrand factor A domain containing 5A(Vwa5a)	0	0.49	0	0	0	1	5	0	0	1
Q9CPY4	CDK2AP2	CDK2-associated protein 2(Cdk2ap2)	0	0.49	0	0	0	3	3	0	2	1
Q9CWN7	CNOT11	CCR4-NOT transcription complex, subunit 11(Cnot11)	0	0.49	0	0	0	4	6	0	1	3
Q05D44	EIF5B	eukaryotic translation initiation factor 5B(Eif5b)	0	0.48	0	0	0	3	1	0	0	0
Q3UYV9	NCBP1	nuclear cap binding protein subunit 1(Ncbp1)	0	0.48	0	0	0	3	1	0	0	1
Q91VR5	DDX1	DEAD (Asp-Glu-Ala-Asp) box polypeptide 1(Ddx1)	0	0.48	0	0	0	1	3	0	0	1
Q9JHE7	TSSC4	tumor-suppressing subchromosomal transferable fragment 4(Tssc4)	0	0.48	0	0	0	2	2	0	0	2
Q32ME1			0	0.48	1	0	6	0	0	3	0	0
G3UX26	VDAC2	voltage-dependent anion channel 2(Vdac2)	0	0.47	0	0	4	0	0	1	0	0
P02802	Mt1	metallothionein 1(Mt1)	0	0.47	0	1	0	2	2	0	0	2
Q80UW3	RINL	Ras and Rab interactor-like(Rinl)	0	0.47	0	0	0	2	20	0	6	0
Q9CY73	MRPL44	mitochondrial ribosomal protein L44(Mrpl44)	0	0.47	0	1	0	3	1	0	0	2
Q9D6P8	CALML3	calmodulin-like 3(Calml3)	0	0.47	0	1	0	7	1	0	0	2
O88487	DYNC1I2	dynein cytoplasmic 1 intermediate chain 2(Dync1i2)	0	0.46	0	0	0	2	6	0	2	1
Q6KCD5	NIPBL	Nipped-B homolog (Drosophila)(Nipbl)	0	0.46	0	0	0	3	3	0	1	2
Q6PHZ2	CAMK2D	calcium/calmodulin-dependent protein kinase II, delta(Camk2d)	0	0.46	0	0	0	6	7	0	3	3
Q8BQ10	HDAC2	histone deacetylase 2(Hdac2)	0	0.46	1	0	4	0	0	2	0	0
O35522	PSMB9	proteasome (prosome, macropain) subunit, beta type 9 (large multifunctional peptidase 2)(Psmb9)	0	0.45	0	0	0	5	5	0	1	4
O88700	BLM	Bloom syndrome, RecQ helicase-like(Blm)	0	0.45	0	0	0	12	4	0	3	4
Q3TLH4	PRRC2C	proline-rich coiled-coil 2C(Prrc2c)	0	0.45	0	0	0	3	1	0	2	0
Q6PGA2	RRAD	Ras-related associated with diabetes(Rrad)	0	0.45	0	0	3	0	0	2	0	0
Q80U93	NUP214	nucleoporin 214(Nup214)	0	0.45	0	0	0	9	4	0	3	3
Q8C9H6	STRIP2	striatin interacting protein 2(Strip2)	0	0.45	0	0	0	2	1	0	0	0
Q8C9S4	CCDC186	coiled-coil domain containing 186(Ccdc186)	0	0.45	0	0	0	2	1	0	0	0
Q9D898	ARPC5L	actin related protein 2/3 complex, subunit 5-like(Arpc5l)	0	0.45	0	0	0	5	4	0	1	4
Q9Z130	HNRNPDL	heterogeneous nuclear ribonucleoprotein D-like(Hnrnpdl)	0	0.45	0	0	0	2	2	0	0	2
A2A702	EIF3M	eukaryotic translation initiation factor 3, subunit M(Eif3m)	0	0.44	1	0	3	0	0	2	0	0
D3YX34	DCTN1	dynactin 1(Dctn1)	0	0.44	0	0	3	0	0	1	0	0
P59764	DOCK4	dedicator of cytokinesis 4(Dock4)	0	0.44	0	0	0	10	0	0	0	0
P63166	SUMO1	small ubiquitin-like modifier 1(Sumo1)	0	0.44	0	0	0	2	2	0	2	0
Q6Y7W8	GIGYF2	GRB10 interacting GYF protein 2(Gigyf2)	0	0.44	0	0	0	4	4	0	2	2
Q80UM3	NAA15	N(alpha)-acetyltransferase 15, NatA auxiliary subunit(Naa15)	0	0.44	0	0	0	2	1	0	1	0
Q8CFE5	BTBD7	BTB (POZ) domain containing 7(Btbd7)	0	0.44	0	1	0	2	1	0	0	0
Q8CH72	TRIM32	tripartite motif-containing 32(Trim32)	0	0.44	0	0	0	1	2	0	0	0
Q8VDP2	C330007P06Rik	RIKEN cDNA C330007P06 gene(C330007P06Rik)	0	0.44	0	0	0	2	1	0	0	1
Q8VEG6	CNOT6L	CCR4-NOT transcription complex, subunit 6-like(Cnot6l)	0	0.44	0	0	0	1	2	0	0	1
Q9DBD5	pelp1	proline, glutamic acid and leucine rich protein 1(Pelp1)	0	0.44	0	0	0	2	1	0	0	0
Q9JJK2	LANCL2	LanC (bacterial lantibiotic synthetase component C)-like 2(Lancl2)	0	0.44	0	0	0	2	1	0	0	1
E9Q1T9	CSE1L	chromosome segregation 1-like (S. cerevisiae)(Cse1l)	0	0.43	1	0	3	0	0	2	0	0
O08795	PRKCSH	protein kinase C substrate 80K-H(Prkcsh)	0	0.43	0	0	0	1	4	0	2	0
O35207	CDK2AP1	CDK2 (cyclin-dependent kinase 2)-associated protein 1(Cdk2ap1)	0	0.43	0	0	0	5	5	0	2	3
P28798	GRN	granulin(Grn)	0	0.43	0	0	0	1	2	0	0	0
P70303	CTPS2	cytidine 5'-triphosphate synthase 2(Ctps2)	0	0.43	0	0	0	2	1	0	0	0
Q05920	Pcx	pyruvate carboxylase(Pcx)	0	0.43	0	1	0	2	1	0	0	0
Q62432	SMAD2	SMAD family member 2(Smad2)	0	0.43	0	1	0	2	1	0	0	1
Q641P0	ACTR3B	ARP3 actin-related protein 3B(Actr3b)	0	0.43	0	0	0	2	2	0	1	1
Q80U78	PUM1	pumilio RNA-binding family member 1(Pum1)	0	0.43	0	1	0	2	1	0	0	0
Q80UC6	GPR62	G protein-coupled receptor 62(Gpr62)	0	0.43	0	1	0	2	1	0	0	0
Q80YT7	PDE4DIP	phosphodiesterase 4D interacting protein (myomegalin)(Pde4dip)	0	0.43	0	1	0	2	1	0	0	0
Q8CDN6	TXNL1	thioredoxin-like 1(Txnl1)	0	0.43	0	1	0	4	6	0	3	2
Q8CF89	TAB1	TGF-beta activated kinase 1/MAP3K7 binding protein 1(Tab1)	0	0.43	1	0	7	21	23	6	13	9
Q8R3S6	EXOC1	exocyst complex component 1(Exoc1)	0	0.43	0	0	0	1	2	0	0	0
Q91WJ8	FUBP1	far upstream element (FUSE) binding protein 1(Fubp1)	0	0.43	0	1	0	2	1	0	0	1
Q921H8	Acaa1a	acetyl-Coenzyme A acyltransferase 1A(Acaa1a)	0	0.43	0	0	0	2	1	0	0	0
Q9CR27	CCDC53	coiled-coil domain containing 53(Ccdc53)	0	0.43	0	0	0	1	2	0	0	1
Q9CZU3	SKIV2L2	superkiller viralicidic activity 2-like 2 (S. cerevisiae)(Skiv2l2)	0	0.43	0	0	0	1	2	0	0	0
S4R1W5	RBM6	RNA binding motif protein 6(Rbm6)	0	0.43	0	0	3	0	0	4	0	0
B2RXC1	TRAPPC11	trafficking protein particle complex 11(Trappc11)	0	0.42	0	0	0	1	2	0	0	0
P08207	S100A10	S100 calcium binding protein A10 (calpactin)(S100a10)	0	0.42	0	1	0	2	1	0	0	0
P70335	ROCK1	Rho-associated coiled-coil containing protein kinase 1(Rock1)	0	0.42	0	0	0	2	1	0	0	1
Q08775	RUNX2	runt related transcription factor 2(Runx2)	0	0.42	0	0	0	5	0	0	0	0
Q61214	DYRK1A	dual-specificity tyrosine-(Y)-phosphorylation regulated kinase 1a(Dyrk1a)	0	0.42	0	1	0	1	2	0	0	0
Q80X82	SYMPK	symplekin(Sympk)	0	0.42	0	0	0	1	4	0	1	1
Q8BIZ1	ANKS1B	ankyrin repeat and sterile alpha motif domain containing 1B(Anks1b)	0	0.42	0	0	0	2	1	0	0	0
Q8BMK4	CKAP4	cytoskeleton-associated protein 4(Ckap4)	0	0.42	0	0	0	2	1	0	0	0
Q8C0P5	CORO2A	coronin, actin binding protein 2A(Coro2a)	0	0.42	0	0	0	1	2	0	0	0
Q8K4L3	svil	supervillin(Svil)	0	0.42	0	0	0	1	3	0	2	0
Q8R3V2	AIMP2	aminoacyl tRNA synthetase complex-interacting multifunctional protein 2(Aimp2)	0	0.42	0	0	3	0	0	2	0	0
Q9WUB4	DCTN6	dynactin 6(Dctn6)	0	0.42	0	0	0	1	2	0	0	1
Q9Z160	COG1	component of oligomeric golgi complex 1(Cog1)	0	0.42	0	0	0	0	4	0	0	1
E9PWG6	NCAPG	non-SMC condensin I complex, subunit G(Ncapg)	0	0.41	1	0	2	0	0	2	0	0
O35927	CTNND2	catenin (cadherin associated protein), delta 2(Ctnnd2)	0	0.41	0	0	0	1	2	0	0	0
P08228	SOD1	superoxide dismutase 1, soluble(Sod1)	0	0.41	0	0	0	0	4	0	1	0
Q3UI43	BABAM1	BRISC and BRCA1 A complex member 1(Babam1)	0	0.41	0	0	0	2	1	0	0	0
Q6KAR6	EXOC3	exocyst complex component 3(Exoc3)	0	0.41	0	1	0	2	4	0	2	1
Q80ZS3	MRPS26	mitochondrial ribosomal protein S26(Mrps26)	0	0.41	0	0	0	2	1	0	0	0
Q8BUM3	PTPN7	protein tyrosine phosphatase, non-receptor type 7(Ptpn7)	0	0.41	0	0	0	2	1	0	0	0
Q8K4E0	ALMS1	Alstrom syndrome 1(Alms1)	0	0.41	0	0	0	0	5	0	0	0
Q99020	HNRNPAB	heterogeneous nuclear ribonucleoprotein A/B(Hnrnpab)	0	0.41	0	0	0	2	3	0	0	3
Q9WV55	VAPA	vesicle-associated membrane protein, associated protein A(Vapa)	0	0.41	0	0	0	8	1	0	0	5
GELS_HUMAN			0	0.41	1	0	7	0	0	12	0	0
B2RY04	DOCK5	dedicator of cytokinesis 5(Dock5)	0	0.4	0	0	0	1	2	0	0	0
E9PU88	Zfp873	zinc finger protein 873(Zfp873)	0	0.4	1	0	2	0	0	1	0	0
E9Q784	ZC3H13	zinc finger CCCH type containing 13(Zc3h13)	0	0.4	0	0	0	3	2	0	2	1
P61965	WDR5	WD repeat domain 5(Wdr5)	0	0.4	0	0	0	3	2	0	2	1
Q3ULD5	MCCC2	methylcrotonoyl-Coenzyme A carboxylase 2 (beta)(Mccc2)	0	0.4	0	0	0	2	1	0	0	1
Q62073	MAP3K7	mitogen-activated protein kinase kinase kinase 7(Map3k7)	0	0.4	0	0	2	19	13	4	7	7
Q64674	SRM	spermidine synthase(Srm)	0	0.4	0	0	0	8	2	0	2	3
Q8C6B2	RTKN	rhotekin(Rtkn)	0	0.4	0	0	0	0	5	0	0	0
Q8R311	mia2	melanoma inhibitory activity 2(Mia2)	0	0.4	0	0	0	4	0	0	0	1
Q9D3E6	STAG1	stromal antigen 1(Stag1)	0	0.4	0	0	0	11	4	0	2	6
Q9QXS1	PLEC	plectin(Plec)	0	0.4	0	0	0	0	4	0	0	0
A3KGQ6			0	0.4	0	0	3	0	0	0	0	0
P25799	NFKB1	nuclear factor of kappa light polypeptide gene enhancer in B cells 1, p105(Nfkb1)	0	0.39	0	0	0	1	2	0	0	1
P27600	GNA12	guanine nucleotide binding protein, alpha 12(Gna12)	0	0.39	0	1	0	1	2	0	0	2
Q60611	SATB1	special AT-rich sequence binding protein 1(Satb1)	0	0.39	0	0	0	4	4	0	2	3
Q8BKT7	THOC5	THO complex 5(Thoc5)	0	0.39	0	0	0	2	1	0	2	0
Q99KN1	ARRDC1	arrestin domain containing 1(Arrdc1)	0	0.39	0	0	0	1	2	0	0	0
D3Z7C6	PTGES3	prostaglandin E synthase 3 (cytosolic)(Ptges3)	0	0.38	1	0	2	0	0	0	0	0
E0CZ27	H3F3A	H3 histone, family 3A(H3f3a)	0	0.38	0	0	2	0	0	0	0	0
Q3UA72	ARPC5	actin related protein 2/3 complex, subunit 5(Arpc5)	0	0.38	0	0	2	0	0	0	0	0
Q3UNX5	acsm3	acyl-CoA synthetase medium-chain family member 3(Acsm3)	0	0.38	0	0	3	0	0	0	0	0
Q3V3I2	GNAT3	guanine nucleotide binding protein, alpha transducing 3(Gnat3)	0	0.38	0	1	0	1	2	0	0	2
Q6A065	CEP170	centrosomal protein 170(Cep170)	0	0.38	0	0	0	1	3	0	1	1
Q8R180	ERO1L	ERO1-like (S. cerevisiae)(Ero1l)	0	0.38	0	0	0	0	5	0	0	0
Q9QXS12			0	0.38	0	0	0	0	4	0	0	0
A2AFI6	Gm364	predicted gene 364(Gm364)	0	0.37	0	0	2	0	0	2	0	0
B2RSH2	GNAI1	guanine nucleotide binding protein (G protein), alpha inhibiting 1(Gnai1)	0	0.37	0	1	0	1	2	0	0	2
O35887	CALU	calumenin(Calu)	0	0.37	0	1	0	8	10	0	5	6
P27601	GNA13	guanine nucleotide binding protein, alpha 13(Gna13)	0	0.37	0	1	0	1	2	0	0	2
P53564	CUX1	cut-like homeobox 1(Cux1)	0	0.37	0	0	0	10	8	0	4	7
P62046	LRCH1	leucine-rich repeats and calponin homology (CH) domain containing 1(Lrch1)	0	0.37	0	0	0	2	1	0	0	0
Q69Z38	PEAK1	pseudopodium-enriched atypical kinase 1(Peak1)	0	0.37	0	0	0	5	0	0	0	0
Q6R0H7	GNAS	GNAS (guanine nucleotide binding protein, alpha stimulating) complex locus(Gnas)	0	0.37	0	1	0	1	2	0	0	2
Q8BVM4	AZIN2	antizyme inhibitor 2(Azin2)	0	0.37	0	0	0	1	2	0	0	2
Q8CGK7	GNAL	guanine nucleotide binding protein, alpha stimulating, olfactory type(Gnal)	0	0.37	0	1	0	1	2	0	0	2
Q8K4T5	DUSP19	dual specificity phosphatase 19(Dusp19)	0	0.37	0	0	2	0	0	0	0	0
Q9QXS10			0	0.37	0	0	0	0	4	0	0	0
Q9QXS11			0	0.37	0	0	0	0	4	0	0	0
B0V2N8	ANXA2	annexin A2(Anxa2)	0	0.36	0	0	2	0	0	0	0	0
D6RCI5	D230025D16Rik	RIKEN cDNA D230025D16 gene(D230025D16Rik)	0	0.36	0	0	2	0	0	0	0	0
D6RDT6	ANAPC4	anaphase promoting complex subunit 4(Anapc4)	0	0.36	0	0	2	0	0	0	0	0
O70576	STAG3	stromal antigen 3(Stag3)	0	0.36	0	0	0	1	2	0	0	2
O88667	RRAD	Ras-related associated with diabetes(Rrad)	0	0.36	0	0	0	3	0	0	0	1
Q60865	CAPRIN1	cell cycle associated protein 1(Caprin1)	0	0.36	0	1	0	4	4	0	2	3
Q8BVG4	DPP9	dipeptidylpeptidase 9(Dpp9)	0	0.36	0	0	0	0	3	0	0	0
Q8R307	vps18	VPS18 CORVET/HOPS core subunit(Vps18)	0	0.36	0	1	0	4	0	0	0	0
Q8R3C0	MCMBP	minichromosome maintenance complex binding protein(Mcmbp)	0	0.36	0	0	0	3	0	0	0	0
Q924W5	SMC6	structural maintenance of chromosomes 6(Smc6)	0	0.36	0	1	0	13	9	0	5	8
Q9CQN7	MRPL41	mitochondrial ribosomal protein L41(Mrpl41)	0	0.36	0	0	0	2	1	0	1	1
Q9JJY4	DDX20	DEAD (Asp-Glu-Ala-Asp) box polypeptide 20(Ddx20)	0	0.36	0	1	0	0	3	0	0	0
Q9QXS14			0	0.36	0	0	0	0	4	0	0	0
Q9QXS15			0	0.36	0	0	0	0	4	0	0	0
Q9QXS16			0	0.36	0	0	0	0	4	0	0	0
P26369	U2AF2	U2 small nuclear ribonucleoprotein auxiliary factor (U2AF) 2(U2af2)	0	0.35	0	0	0	2	1	0	0	2
P32921	WARS	tryptophanyl-tRNA synthetase(Wars)	0	0.35	0	0	0	0	4	0	2	0
P83870	PHF5A	PHD finger protein 5A(Phf5a)	0	0.35	0	1	0	4	2	0	1	3
Q6PEB6	MOB4	MOB family member 4, phocein(Mob4)	0	0.35	0	0	0	4	0	0	0	0
Q8BJZ4	MRPS35	mitochondrial ribosomal protein S35(Mrps35)	0	0.35	0	1	0	3	3	0	2	2
Q99LJ7	RCBTB2	regulator of chromosome condensation (RCC1) and BTB (POZ) domain containing protein 2(Rcbtb2)	0	0.35	0	0	0	3	0	0	0	0
Q9CR59	GADD45GIP1	growth arrest and DNA-damage-inducible, gamma interacting protein 1(Gadd45gip1)	0	0.35	0	0	0	2	4	0	2	2
Q9CRC8	LRRC40	leucine rich repeat containing 40(Lrrc40)	0	0.35	1	1	0	3	0	0	0	1
Q9ESU7	slc1a5	solute carrier family 1 (neutral amino acid transporter), member 5(Slc1a5)	0	0.35	0	0	2	0	0	0	0	0
E9Q7H5			0	0.35	1	0	2	0	0	0	0	0
Q9QXS13			0	0.35	0	0	0	0	4	0	0	0
P18872	GNAO1	guanine nucleotide binding protein, alpha O(Gnao1)	0	0.34	0	1	0	1	2	0	0	2
Q8BTM8	FLNA	filamin, alpha(Flna)	0	0.34	0	161	0	316	309	0	198	227
Q9CQV5	MRPS24	mitochondrial ribosomal protein S24(Mrps24)	0	0.34	0	1	0	0	4	0	0	2
Q9DC51	gnai3	guanine nucleotide binding protein (G protein), alpha inhibiting 3(Gnai3)	0	0.34	0	1	0	1	2	0	0	2
Q9WVG6	CARM1	coactivator-associated arginine methyltransferase 1(Carm1)	0	0.34	0	0	0	3	0	0	0	1
O88574	SAP30	sin3 associated polypeptide(Sap30)	0	0.33	0	0	0	3	2	0	2	2
P50149	GNAT2	guanine nucleotide binding protein, alpha transducing 2(Gnat2)	0	0.33	0	1	0	1	2	0	0	2
P63094	GNAS	GNAS (guanine nucleotide binding protein, alpha stimulating) complex locus(Gnas)	0	0.33	0	1	0	1	2	0	0	2
Q5DTM8	RNF20	ring finger protein 20(Rnf20)	0	0.33	0	1	0	1	3	0	1	2
Q7TQI3	OTUB1	OTU domain, ubiquitin aldehyde binding 1(Otub1)	0	0.33	0	0	0	3	0	0	0	0
Q924H2	MED15	mediator complex subunit 15(Med15)	0	0.33	0	0	0	3	0	0	0	0
Q9EQH3	VPS35	VPS35 retromer complex component(Vps35)	0	0.33	0	0	0	3	0	0	0	0
Q9QYE3	BCL11A	B cell CLL/lymphoma 11A (zinc finger protein)(Bcl11a)	0	0.33	0	0	0	3	0	0	0	0
TRY1_BOVIN			0	0.33	0	0	2	0	0	0	0	0
O35343	KPNA4	karyopherin (importin) alpha 4(Kpna4)	0	0.32	0	1	0	7	1	0	1	5
Q8CI08	SLAIN2	SLAIN motif family, member 2(Slain2)	0	0.32	0	0	0	9	10	0	9	4
Q8R2M2	DNTTIP2	deoxynucleotidyltransferase, terminal, interacting protein 2(Dnttip2)	0	0.32	0	0	0	0	3	0	0	0
Q91VN6	DDX41	DEAD (Asp-Glu-Ala-Asp) box polypeptide 41(Ddx41)	0	0.32	0	0	0	3	0	0	0	0
Q9CQA5	MED4	mediator complex subunit 4(Med4)	0	0.32	0	0	0	0	3	0	0	0
Q9Z148	EHMT2	euchromatic histone lysine N-methyltransferase 2(Ehmt2)	0	0.32	0	0	0	3	0	0	0	0
P30416	FKBP4	FK506 binding protein 4(Fkbp4)	0	0.31	0	0	0	1	5	0	2	2
P52293	KPNA2	karyopherin (importin) alpha 2(Kpna2)	0	0.31	0	1	0	3	2	1	0	3
P62737	ACTA2	actin, alpha 2, smooth muscle, aorta(Acta2)	0	0.31	0	148	0	318	342	0	239	190
Q921L5	COG2	component of oligomeric golgi complex 2(Cog2)	0	0.31	0	0	0	1	2	0	2	0
Q9JII5	DAZAP1	DAZ associated protein 1(Dazap1)	0	0.31	0	1	0	2	1	0	1	1
Q9JJA2	COG8	component of oligomeric golgi complex 8(Cog8)	0	0.31	0	0	0	0	3	0	0	0
P20612	GNAT1	guanine nucleotide binding protein, alpha transducing 1(Gnat1)	0	0.3	0	1	0	1	2	0	0	2
P40142	TKT	transketolase(Tkt)	0	0.3	0	1	0	4	6	0	2	5
P46467	VPS4B	vacuolar protein sorting 4B(Vps4b)	0	0.3	0	0	0	5	6	0	3	4
P49312	HNRNPA1	heterogeneous nuclear ribonucleoprotein A1(Hnrnpa1)	0	0.3	0	0	0	0	2	0	0	1
P70403	CUX1	cut-like homeobox 1(Cux1)	0	0.3	0	0	0	3	4	0	2	3
Q6IRU5	CLTB	clathrin, light polypeptide (Lcb)(Cltb)	0	0.3	0	1	0	3	0	0	1	1
Q8C166	CPNE1	copine I(Cpne1)	0	0.3	0	0	0	0	3	0	0	2
Q9QUH0	GLRX	glutaredoxin(Glrx)	0	0.3	0	0	0	6	3	0	2	4
G3X9N6			0	0.3	0	0	2	0	0	4	0	0
Q60668	HNRNPD	heterogeneous nuclear ribonucleoprotein D(Hnrnpd)	0	0.29	0	0	0	2	2	0	0	3
Q80YQ8	RMND5A	required for meiotic nuclear division 5 homolog A(Rmnd5a)	0	0.29	0	0	0	5	2	0	2	3
Q8C0M0	WDR59	WD repeat domain 59(Wdr59)	0	0.29	0	0	0	0	2	0	0	0
Q9CY97	SSU72	Ssu72 RNA polymerase II CTD phosphatase homolog (yeast)(Ssu72)	0	0.29	0	1	0	2	0	0	1	0
D3YXK2	SAFB	scaffold attachment factor B(Safb)	0	0.28	0	0	0	0	2	0	0	0
P08553	NEFM	neurofilament, medium polypeptide(Nefm)	0	0.28	0	0	0	0	2	0	1	0
P46660	INA	internexin neuronal intermediate filament protein, alpha(Ina)	0	0.28	0	0	0	0	2	0	1	0
Q3TBW2	MRPL10	mitochondrial ribosomal protein L10(Mrpl10)	0	0.28	0	1	0	2	0	0	0	1
Q3U9G9	LBR	lamin B receptor(Lbr)	0	0.28	0	0	0	0	2	0	0	1
Q62189	SNRPA	small nuclear ribonucleoprotein polypeptide A(Snrpa)	0	0.28	0	0	0	2	0	0	0	0
Q6PDM2	SRSF1	serine/arginine-rich splicing factor 1(Srsf1)	0	0.28	0	1	0	2	0	0	0	1
Q8BUN5	SMAD3	SMAD family member 3(Smad3)	0	0.28	0	1	0	2	0	0	0	1
Q91YW3	DNAJC3	DnaJ heat shock protein family (Hsp40) member C3(Dnajc3)	0	0.28	0	0	0	0	2	0	0	0
Q99LS3	PSPH	phosphoserine phosphatase(Psph)	0	0.28	0	0	0	2	0	0	0	0
Q9CT10	RANBP3	RAN binding protein 3(Ranbp3)	0	0.28	0	0	0	0	2	0	0	1
Q9CZM2	RPL15	ribosomal protein L15(Rpl15)	0	0.28	0	0	0	2	0	0	0	0
Q9ERS5	PLEKHA2	pleckstrin homology domain-containing, family A (phosphoinositide binding specific) member 2(Plekha2)	0	0.28	0	1	0	2	0	0	0	1
Q9JIW5	SMAD9	SMAD family member 9(Smad9)	0	0.28	0	1	0	2	0	0	0	1
Q9JIY5	HTRA2	HtrA serine peptidase 2(Htra2)	0	0.28	0	0	0	4	10	0	3	8
Q9QXN3	TRIP4	thyroid hormone receptor interactor 4(Trip4)	0	0.28	0	0	0	0	2	0	0	0
Q9Z1T6	PIKFYVE	phosphoinositide kinase, FYVE finger containing(Pikfyve)	0	0.28	0	0	0	0	2	0	0	0
Q9QYE30			0	0.28	0	0	0	2	0	0	0	0
P03991	H2-K1	histocompatibility 2, K1, K region(H2-K1)	0	0.27	0	0	0	2	0	0	0	0
P42232	STAT5B	signal transducer and activator of transcription 5B(Stat5b)	0	0.27	0	0	0	0	2	0	0	0
P45448	NR5A2	nuclear receptor subfamily 5, group A, member 2(Nr5a2)	0	0.27	0	0	0	0	2	0	0	0
P57725	SAMSN1	SAM domain, SH3 domain and nuclear localization signals, 1(Samsn1)	0	0.27	0	0	0	0	2	0	0	0
P57780	ACTN4	actinin alpha 4(Actn4)	0	0.27	0	0	0	2	0	0	0	1
P70340	SMAD1	SMAD family member 1(Smad1)	0	0.27	0	1	0	2	0	0	0	1
Q05AH6	AI846148	expressed sequence AI846148(AI846148)	0	0.27	0	0	0	2	0	0	0	0
Q3U3C9	GSE1	genetic suppressor element 1, coiled-coil protein(Gse1)	0	0.27	0	0	0	0	2	0	0	0
Q6IMF0	Krt87	keratin 87(Krt87)	0	0.27	0	0	0	0	2	0	0	0
Q8VEH3	ARL8A	ADP-ribosylation factor-like 8A(Arl8a)	0	0.27	0	0	0	2	0	0	0	0
Q9CR88	MRPS14	mitochondrial ribosomal protein S14(Mrps14)	0	0.27	0	0	0	2	0	0	0	0
Q9CX56	PSMD8	proteasome (prosome, macropain) 26S subunit, non-ATPase, 8(Psmd8)	0	0.27	0	0	0	2	0	0	1	0
Q9D5V5	CUL5	cullin 5(Cul5)	0	0.27	0	0	0	0	2	0	0	0
Q9Z2V6	HDAC5	histone deacetylase 5(Hdac5)	0	0.27	0	0	0	0	2	0	0	0
P01901	H2-K1	histocompatibility 2, K1, K region(H2-K1)	0	0.26	0	0	0	2	0	0	0	0
P02798	Mt2	metallothionein 2(Mt2)	0	0.26	0	0	0	0	2	0	0	0
P14426	H2-D1	histocompatibility 2, D region locus 1(H2-D1)	0	0.26	0	0	0	2	0	0	0	0
P14429	H2-Q7	histocompatibility 2, Q region locus 7(H2-Q7)	0	0.26	0	0	0	2	0	0	0	0
P40124	CAP1	CAP, adenylate cyclase-associated protein 1 (yeast)(Cap1)	0	0.26	0	0	0	0	2	0	0	0
P49710	HCLS1	hematopoietic cell specific Lyn substrate 1(Hcls1)	0	0.26	0	0	0	0	2	0	0	0
P52432	POLR1C	polymerase (RNA) I polypeptide C(Polr1c)	0	0.26	0	0	0	2	0	0	0	0
P54103	DNAJC2	DnaJ heat shock protein family (Hsp40) member C2(Dnajc2)	0	0.26	0	0	0	2	0	0	0	0
Q11136	PEPD	peptidase D(Pepd)	0	0.26	0	0	0	2	0	0	0	0
Q80YQ2	MED23	mediator complex subunit 23(Med23)	0	0.26	0	0	0	2	0	0	0	0
Q91ZW3	SMARCA5	SWI/SNF related, matrix associated, actin dependent regulator of chromatin, subfamily a, member 5(Smarca5)	0	0.26	0	0	0	2	0	0	0	0
Q925J9	MED1	mediator complex subunit 1(Med1)	0	0.26	0	1	0	2	0	0	0	0
Q9D4C5	EAF1	ELL associated factor 1(Eaf1)	0	0.26	0	0	0	2	0	0	0	0
Q9D4H1	exoc2	exocyst complex component 2(Exoc2)	0	0.26	0	0	0	0	2	0	0	0
Q9D706	RPAP3	RNA polymerase II associated protein 3(Rpap3)	0	0.26	0	1	0	6	0	0	1	4
Q9JLR1	SEC61A2	Sec61, alpha subunit 2 (S. cerevisiae)(Sec61a2)	0	0.26	0	0	0	0	2	0	0	0
Q9QY76	VAPB	vesicle-associated membrane protein, associated protein B and C(Vapb)	0	0.26	0	0	0	2	0	0	0	1
Q9R062	Gyg	glycogenin(Gyg)	0	0.26	0	0	0	0	2	0	0	0
Q9WUK2	EIF4H	eukaryotic translation initiation factor 4H(Eif4h)	0	0.26	0	0	0	2	0	0	0	2
O89103	CD93	CD93 antigen(Cd93)	0	0.25	0	0	0	2	0	0	0	0
P04223	H2-K1	histocompatibility 2, K1, K region(H2-K1)	0	0.25	0	0	0	2	0	0	0	0
P06339	H2-T23	histocompatibility 2, T region locus 23(H2-T23)	0	0.25	0	0	0	2	0	0	0	0
P0C7N9	PSMG4	proteasome (prosome, macropain) assembly chaperone 4(Psmg4)	0	0.25	0	0	0	2	0	0	0	0
P14431	H2-Q9	histocompatibility 2, Q region locus 9(H2-Q9)	0	0.25	0	0	0	2	0	0	0	0
P24369	PPIB	peptidylprolyl isomerase B(Ppib)	0	0.25	0	0	0	2	1	0	0	3
P33611	POLA2	polymerase (DNA directed), alpha 2(Pola2)	0	0.25	0	0	0	0	2	0	0	0
P42230	STAT5A	signal transducer and activator of transcription 5A(Stat5a)	0	0.25	0	0	0	0	2	0	0	0
P97454	SMAD5	SMAD family member 5(Smad5)	0	0.25	0	1	0	2	0	0	0	1
P97861	KRT86	keratin 86(Krt86)	0	0.25	0	0	0	0	2	0	0	0
Q01965	LY9	lymphocyte antigen 9(Ly9)	0	0.25	0	0	0	2	0	0	0	2
Q3UMT1	PPP1R12C	protein phosphatase 1, regulatory (inhibitor) subunit 12C(Ppp1r12c)	0	0.25	0	0	0	0	2	0	0	0
Q60974	NCOR1	nuclear receptor co-repressor 1(Ncor1)	0	0.25	0	0	0	7	10	0	4	9
Q6P542	ABCF1	ATP-binding cassette, sub-family F (GCN20), member 1(Abcf1)	0	0.25	0	0	0	2	0	0	0	0
Q6ZQ29	TAOK2	TAO kinase 2(Taok2)	0	0.25	0	0	0	0	2	0	0	0
Q8BWY9	C330027C09Rik	RIKEN cDNA C330027C09 gene(C330027C09Rik)	0	0.25	0	0	0	2	0	0	0	0
Q8CIN4	PAK2	p21 protein (Cdc42/Rac)-activated kinase 2(Pak2)	0	0.25	0	0	0	0	2	0	0	0
Q8JZX4	RBM17	RNA binding motif protein 17(Rbm17)	0	0.25	0	0	0	2	0	0	0	0
Q9CZH3	PSMG3	proteasome (prosome, macropain) assembly chaperone 3(Psmg3)	0	0.25	0	1	0	2	0	0	0	0
Q9D868	PPIH	peptidyl prolyl isomerase H(Ppih)	0	0.25	0	0	0	0	2	0	0	0
Q9ERE2	KRT81	keratin 81(Krt81)	0	0.25	0	0	0	0	2	0	0	0
Q9QY15	DDX25	DEAD (Asp-Glu-Ala-Asp) box polypeptide 25(Ddx25)	0	0.25	1	0	0	2	0	0	0	0
Q9Z120	METTL1	methyltransferase like 1(Mettl1)	0	0.25	0	0	0	2	0	0	0	0
Q9QYE36			0	0.25	0	0	0	2	0	0	0	0
O88544	COPS4	COP9 signalosome subunit 4(Cops4)	0	0.24	0	1	0	2	0	0	0	2
P01899	H2-D1	histocompatibility 2, D region locus 1(H2-D1)	0	0.24	0	1	0	2	0	0	0	0
P11352	GPX1	glutathione peroxidase 1(Gpx1)	0	0.24	0	0	0	0	2	0	0	0
P14427	H2-D1	histocompatibility 2, D region locus 1(H2-D1)	0	0.24	0	0	0	2	0	0	0	0
P14430	H2-Q8	histocompatibility 2, Q region locus 8(H2-Q8)	0	0.24	0	0	0	2	0	0	0	0
P42125	ECI1	enoyl-Coenzyme A delta isomerase 1(Eci1)	0	0.24	1	0	0	2	2	0	0	4
Q61543	GLG1	golgi apparatus protein 1(Glg1)	0	0.24	0	1	0	2	0	0	0	0
Q62433	NDRG1	N-myc downstream regulated gene 1(Ndrg1)	0	0.24	0	0	0	0	2	0	0	0
Q68FF7	SLAIN1	SLAIN motif family, member 1(Slain1)	0	0.24	0	0	0	2	0	0	0	0
Q8R003	MBNL3	muscleblind-like 3 (Drosophila)(Mbnl3)	0	0.24	0	1	0	0	2	0	0	0
Q8R035	MRPL58	mitochondrial ribosomal protein L58(Mrpl58)	0	0.24	0	0	0	2	0	0	0	0
Q8VCS6	MED9	mediator complex subunit 9(Med9)	0	0.24	0	0	0	2	0	0	0	0
Q9CQI7	SNRPB2	U2 small nuclear ribonucleoprotein B(Snrpb2)	0	0.24	0	0	0	2	0	0	0	0
Q9D0B6	PBDC1	polysaccharide biosynthesis domain containing 1(Pbdc1)	0	0.24	0	0	0	2	0	0	0	0
Q9QY36	NAA10	N(alpha)-acetyltransferase 10, NatA catalytic subunit(Naa10)	0	0.24	0	0	0	0	2	0	0	0
Q9QZQ8	h2afy	H2A histone family, member Y(H2afy)	0	0.24	0	0	0	0	2	0	2	0
Q9WUL7	ARL3	ADP-ribosylation factor-like 3(Arl3)	0	0.24	0	0	0	2	2	0	1	3
Q9Z129	RECQL	RecQ protein-like(Recql)	0	0.24	0	0	0	2	0	0	0	0
P01575	IFNB1	interferon beta 1, fibroblast(Ifnb1)	0	0.23	0	1	0	0	2	0	0	0
P01900	H2-D1	histocompatibility 2, D region locus 1(H2-D1)	0	0.23	0	0	0	2	0	0	0	0
P14428	H2-K1	histocompatibility 2, K1, K region(H2-K1)	0	0.23	0	0	0	2	0	0	0	0
P42567	EPS15	epidermal growth factor receptor pathway substrate 15(Eps15)	0	0.23	0	0	0	0	2	0	0	0
Q3UIR3	DTX3L	deltex 3-like, E3 ubiquitin ligase(Dtx3l)	0	0.23	0	0	0	2	0	0	0	0
Q3UX61	NAA11	N(alpha)-acetyltransferase 11, NatA catalytic subunit(Naa11)	0	0.23	0	0	0	0	2	0	0	0
Q571K4	TAB3	TGF-beta activated kinase 1/MAP3K7 binding protein 3(Tab3)	0	0.23	0	0	0	2	0	0	0	0
Q60976	JRK	jerky(Jrk)	0	0.23	0	0	0	0	2	0	0	0
Q80US4	ACTR5	ARP5 actin-related protein 5(Actr5)	0	0.23	0	0	0	0	2	0	0	0
Q8CIQ7	DOCK3	dedicator of cyto-kinesis 3(Dock3)	0	0.23	0	0	0	2	0	0	0	0
Q8R313	EXOC6	exocyst complex component 6(Exoc6)	0	0.23	0	0	0	2	0	0	0	0
Q91X96	RABIF	RAB interacting factor(Rabif)	0	0.23	0	0	0	0	2	0	0	2
Q9JKY0	CNOT9	CCR4-NOT transcription complex, subunit 9(Cnot9)	0	0.23	0	0	0	7	5	2	3	4
Q5F2E7	NUFIP2	nuclear fragile X mental retardation protein interacting protein 2(Nufip2)	0	0.22	0	0	0	2	0	0	2	0
Q6PAK3	PRMT8	protein arginine N-methyltransferase 8(Prmt8)	0	0.22	0	0	0	2	0	0	2	0
Q6ZPY7	KDM3B	KDM3B lysine (K)-specific demethylase 3B(Kdm3b)	0	0.22	0	0	0	2	0	0	0	0
Q9CPP0	NPM3	nucleoplasmin 3(Npm3)	0	0.22	0	0	0	2	0	0	0	2
Q9CQ75	NDUFA2	NADH dehydrogenase (ubiquinone) 1 alpha subcomplex, 2(Ndufa2)	0	0.22	0	0	0	2	0	0	0	0
Q9D1M0	SEC13	SEC13 homolog, nuclear pore and COPII coat complex component(Sec13)	0	0.22	0	0	0	3	8	0	4	5
Q9JKV1	ADRM1	adhesion regulating molecule 1(Adrm1)	0	0.22	0	1	0	2	0	0	0	2
Q9WVM1	RACGAP1	Rac GTPase-activating protein 1(Racgap1)	0	0.22	0	0	0	2	0	0	0	0
Q9Z1E4	GYS1	glycogen synthase 1, muscle(Gys1)	0	0.22	0	0	0	0	2	0	0	2
P70195	PSMB7	proteasome (prosome, macropain) subunit, beta type 7(Psmb7)	0	0.21	0	0	0	2	0	0	2	0
Q497P3	NUPR1L	nuclear protein transcriptional regulator 1 like(Nupr1l)	0	0.21	0	0	0	0	2	0	0	0
Q6ZQ58	LARP1	La ribonucleoprotein domain family, member 1(Larp1)	0	0.21	0	0	0	2	0	0	0	2
Q9CQG1	CHAC2	ChaC, cation transport regulator 2(Chac2)	0	0.21	0	0	0	2	0	0	0	2
Q9QXZ0	MACF1	microtubule-actin crosslinking factor 1(Macf1)	0	0.21	0	0	0	2	0	0	0	0
Q2VIS4	FLG2	filaggrin family member 2(Flg2)	0	0.2	0	1	0	2	2	0	1	2
Q9DBJ1	PGAM1	phosphoglycerate mutase 1(Pgam1)	0	0.2	0	0	0	2	2	0	0	4
Q9JI44	DMAP1	DNA methyltransferase 1-associated protein 1(Dmap1)	0	0.2	0	0	0	2	2	0	1	2
Q8BFY9	TNPO1	transportin 1(Tnpo1)	0	0.19	0	0	2	4	3	8	0	0
Q8CFN5	MEF2C	myocyte enhancer factor 2C(Mef2c)	0	0.19	0	0	0	2	2	0	1	2
Q60809	CNOT7	CCR4-NOT transcription complex, subunit 7(Cnot7)	0	0.18	0	0	0	2	2	0	1	2
Q8K2Y7	MRPL47	mitochondrial ribosomal protein L47(Mrpl47)	0	0.18	0	0	0	3	0	0	1	3
Q9DCU6	MRPL4	mitochondrial ribosomal protein L4(Mrpl4)	0	0.18	0	0	0	6	0	0	4	2
P23116	EIF3A	eukaryotic translation initiation factor 3, subunit A(Eif3a)	0	0.17	14	63	18	145	164	15	108	107
P68134	ACTA1	actin, alpha 1, skeletal muscle(Acta1)	0	0.17	0	163	0	336	371	0	290	215
Q91YP3	DERA	deoxyribose-phosphate aldolase (putative)(Dera)	0	0.17	0	0	0	4	0	0	3	2
B9EJ86	OSBPL8	oxysterol binding protein-like 8(Osbpl8)	0	0.16	0	0	0	4	0	0	3	2
Q8C570	RAE1	ribonucleic acid export 1(Rae1)	0	0.16	0	0	0	2	2	0	1	2
Q8K2M0	MRPL38	mitochondrial ribosomal protein L38(Mrpl38)	0	0.16	0	0	0	2	2	0	1	4
Q99JP4	CDC26	cell division cycle 26(Cdc26)	0	0.16	0	0	0	2	2	0	2	2
Q9ES28	ARHGEF7	Rho guanine nucleotide exchange factor (GEF7)(Arhgef7)	0	0.16	0	0	0	2	2	0	2	2
Q9JIK9	MRPS34	mitochondrial ribosomal protein S34(Mrps34)	0	0.16	0	1	0	2	2	0	2	2
Q9Z0Y1	DCTN3	dynactin 3(Dctn3)	0	0.16	0	1	0	9	4	0	7	5
Q3UPH7	ARHGEF40	Rho guanine nucleotide exchange factor (GEF) 40(Arhgef40)	0	0.14	0	0	0	2	2	0	2	2
Q7SIG6	ASAP2	ArfGAP with SH3 domain, ankyrin repeat and PH domain 2(Asap2)	0	0.14	0	0	0	2	1	0	2	2
Q80ZK0	MRPS10	mitochondrial ribosomal protein S10(Mrps10)	0	0.14	0	0	0	1	2	0	2	2
Q3TLD5	URI1	URI1, prefoldin-like chaperone(Uri1)	0	0.13	0	0	0	1	2	0	0	5
Q78XF5	OSTC	oligosaccharyltransferase complex subunit (non-catalytic)(Ostc)	0	0.13	0	1	2	0	0	2	2	0
P26516	PSMD7	proteasome (prosome, macropain) 26S subunit, non-ATPase, 7(Psmd7)	0	0.12	0	1	0	3	2	0	5	2
Q62093	SRSF2	serine/arginine-rich splicing factor 2(Srsf2)	0	0.12	0	0	0	2	3	0	2	4
P15532	NME1	NME/NM23 nucleoside diphosphate kinase 1(Nme1)	0	0.11	0	1	0	3	2	0	2	4
Q01768	NME2	NME/NM23 nucleoside diphosphate kinase 2(Nme2)	0	0.11	0	1	0	3	2	0	2	4
Q8K4P0	WDR33	WD repeat domain 33(Wdr33)	0	0.11	0	0	0	2	2	0	4	2
P18155	mthfd2	methylenetetrahydrofolate dehydrogenase (NAD+ dependent), methenyltetrahydrofolate cyclohydrolase(Mthfd2)	0	0.1	0	0	0	2	0	0	1	2
P70349	HINT1	histidine triad nucleotide binding protein 1(Hint1)	0	0.1	0	0	0	0	2	0	0	4
Q6P5U7	NWD2	NACHT and WD repeat domain containing 2(Nwd2)	0	0.1	0	0	0	0	2	0	2	1
Q8BU88	MRPL22	mitochondrial ribosomal protein L22(Mrpl22)	0	0.1	0	0	0	2	0	0	2	1
Q9D1N9	MRPL21	mitochondrial ribosomal protein L21(Mrpl21)	0	0.1	0	1	0	2	0	0	0	4
P0DMN7	AMD1	S-adenosylmethionine decarboxylase 1(Amd1)	0	0.09	0	0	0	3	3	0	3	4
Q99MU3	ADAR	adenosine deaminase, RNA-specific(Adar)	0	0.09	0	1	0	2	1	0	2	4
Q9CPR5	MRPL15	mitochondrial ribosomal protein L15(Mrpl15)	0	0.09	0	1	0	2	1	0	2	3
Q9CPW4	ARPC5	actin related protein 2/3 complex, subunit 5(Arpc5)	0	0.09	0	0	0	2	3	0	4	2
Q9D720	NSMCE1	NSE1 homolog, SMC5-SMC6 complex component(Nsmce1)	0	0.09	0	0	0	2	0	0	1	2
Q9JJW6	Alyref2	Aly/REF export factor 2(Alyref2)	0	0.09	0	0	0	1	3	0	0	7
B2RRE7	OTUD4	OTU domain containing 4(Otud4)	0	0.08	50	43	108	339	401	92	235	207
D3Z6H8	Amd2	S-adenosylmethionine decarboxylase 2(Amd2)	0	0.08	0	0	0	3	3	0	3	4
P03930	ATP8	ATP synthase F0 subunit 8(ATP8)	0	0.08	0	0	0	2	0	0	1	2
Q9CR09	UFC1	ubiquitin-fold modifier conjugating enzyme 1(Ufc1)	0	0.08	0	0	0	2	0	0	2	2
Q9D7W5	MED8	mediator complex subunit 8(Med8)	0	0.08	0	0	0	2	0	0	2	2
Q6ZQ03	FNBP4	formin binding protein 4(Fnbp4)	0	0.07	0	0	0	0	2	0	2	1
Q8BPY9	FIGNL1	fidgetin-like 1(Fignl1)	0	0.07	0	0	0	0	2	0	2	2
Q8VEJ9	VPS4A	vacuolar protein sorting 4A(Vps4a)	0	0.07	0	0	0	0	2	0	2	2
Q9JM76	ARPC3	actin related protein 2/3 complex, subunit 3(Arpc3)	0	0.07	0	0	0	2	4	0	10	2
Q9WTP6	AK2	adenylate kinase 2(Ak2)	0	0.07	0	1	0	2	0	0	2	2
P05063	ALDOC	aldolase C, fructose-bisphosphate(Aldoc)	0	0.06	0	0	0	2	3	0	3	6
Q8BKC5	IPO5	importin 5(Ipo5)	0	0.06	0	0	1	6	2	1	6	3
Q91VJ4	STK38	serine/threonine kinase 38(Stk38)	0	0.06	76	241	144	288	441	90	228	255
Q9CQJ2	PIH1D1	PIH1 domain containing 1(Pih1d1)	0	0.06	0	0	0	2	0	0	2	2
Q60930	VDAC2	voltage-dependent anion channel 2(Vdac2)	0	0.05	0	1	0	4	2	0	3	6
Q640N3	ARHGAP30	Rho GTPase activating protein 30(Arhgap30)	0	0.05	0	0	0	4	3	0	4	5
Q9JIF0	PRMT1	protein arginine N-methyltransferase 1(Prmt1)	0	0.05	0	2	0	11	9	0	7	11
Q923T9	CAMK2G	calcium/calmodulin-dependent protein kinase II gamma(Camk2g)	0	0.04	2	0	33	32	27	26	18	12
Q9D1P0	MRPL13	mitochondrial ribosomal protein L13(Mrpl13)	0	0.04	0	0	0	3	2	0	3	6
Q9D0Q7	MRPL45	mitochondrial ribosomal protein L45(Mrpl45)	0	0.03	0	0	0	2	0	0	5	4
P07607	TYMS	thymidylate synthase(Tyms)	0	0.02	7	29	2	39	46	5	37	34
Q61233	LCP1	lymphocyte cytosolic protein 1(Lcp1)	0	0.02	13	19	37	74	93	22	64	55
O08583	ALYREF	Aly/REF export factor(Alyref)	0	0.01	0	0	0	1	3	0	0	12
P09103	P4HB	prolyl 4-hydroxylase, beta polypeptide(P4hb)	0	0.01	8	14	7	16	18	25	15	13
P47753	CAPZA1	capping protein (actin filament) muscle Z-line, alpha 1(Capza1)	0	0.01	32	80	51	176	186	18	123	140
P60122	RUVBL1	RuvB-like protein 1(Ruvbl1)	0	0.01	17	20	16	33	29	13	28	29
P62806	Hist1h4m	histone cluster 1, H4m(Hist1h4m)	0	0.01	7	17	14	19	21	11	18	20
P63038	HSPD1	heat shock protein 1 (chaperonin)(Hspd1)	0	0.01	11	58	26	93	87	14	71	88
P63260	ACTG1	actin, gamma, cytoplasmic 1(Actg1)	0	0.01	0	373	0	723	746	0	587	485
P80313	CCT7	chaperonin containing Tcp1, subunit 7 (eta)(Cct7)	0	0.01	5	39	9	39	45	6	40	45
P80314	CCT2	chaperonin containing Tcp1, subunit 2 (beta)(Cct2)	0	0.01	12	67	20	86	78	16	82	70
Q61838	PZP	pregnancy zone protein(Pzp)	0	0.01	0	1	0	4	0	0	0	11
Q8QZY1	EIF3L	eukaryotic translation initiation factor 3, subunit L(Eif3l)	0	0.01	3	31	2	61	44	1	47	61
Q91YQ5	RPN1	ribophorin I(Rpn1)	0	0.01	11	17	10	28	19	8	31	20
Q99JX4	EIF3M	eukaryotic translation initiation factor 3, subunit M(Eif3m)	0	0.01	0	22	0	42	28	0	40	35
Q99KJ8	DCTN2	dynactin 2(Dctn2)	0	0.01	6	21	3	37	36	5	31	35
Q9CQ19	MYL9	myosin, light polypeptide 9, regulatory(Myl9)	0	0.01	0	10	0	18	15	0	21	23
Q9EQS3	MYCBP	MYC binding protein(Mycbp)	0	0.01	15	8	19	36	42	17	52	38
Q9QZD9	EIF3I	eukaryotic translation initiation factor 3, subunit I(Eif3i)	0	0.01	1	29	6	43	41	3	25	41
Q9Z1D1	EIF3G	eukaryotic translation initiation factor 3, subunit G(Eif3g)	0	0.01	5	24	7	36	31	5	29	26
A1L317	KRT24	keratin 24(Krt24)	0	0	0	1	0	0	0	0	0	0
A1L341	DYRK1A	dual-specificity tyrosine-(Y)-phosphorylation regulated kinase 1a(Dyrk1a)	0	0	0	0	1	0	0	3	0	0
A2A4P0	DHX8	DEAH (Asp-Glu-Ala-His) box polypeptide 8(Dhx8)	0	0	0	0	0	0	0	0	0	2
A2AFJ1	RBBP7	retinoblastoma binding protein 7(Rbbp7)	0	0	1	0	1	0	0	1	0	0
A2AM05	CNTLN	centlein, centrosomal protein(Cntln)	0	0	0	1	0	1	0	0	0	0
A2APB8	TPX2	TPX2, microtubule-associated(Tpx2)	0	0	0	0	0	0	1	0	0	0
A2APT9	KLHDC7A	kelch domain containing 7A(Klhdc7a)	0	0	0	1	0	0	0	0	0	0
A2AQH4	BCORL1	BCL6 co-repressor-like 1(Bcorl1)	0	0	0	1	0	1	1	0	0	0
A2AWA9	RABGAP1	RAB GTPase activating protein 1(Rabgap1)	0	0	0	0	0	1	0	0	0	0
A2CG63	ARID4B	AT rich interactive domain 4B (RBP1-like)(Arid4b)	0	0	0	0	0	0	1	0	0	0
A2RT60	HTRA4	HtrA serine peptidase 4(Htra4)	0	0	0	0	0	0	0	0	0	2
A6H6E9	TTC23L	tetratricopeptide repeat domain 23-like(Ttc23l)	0	0	0	0	0	1	0	0	1	0
A6X8Z5	ARHGAP31	Rho GTPase activating protein 31(Arhgap31)	0	0	0	0	0	0	0	0	0	1
B1AZI6	THOC2	THO complex 2(Thoc2)	0	0	0	0	0	0	1	0	0	0
B2KGR2	LANCL1	LanC (bacterial lantibiotic synthetase component C)-like 1(Lancl1)	0	0	0	0	1	0	0	0	0	0
B2RWS6	EP300	E1A binding protein p300(Ep300)	0	0	0	0	0	1	0	0	0	0
B2RXS4	PLXNB2	plexin B2(Plxnb2)	0	0	0	0	0	1	0	0	0	1
B8JK50	bbx	bobby sox homolog (Drosophila)(Bbx)	0	0	1	0	0	0	0	0	0	0
D3YXK1	SAMD1	sterile alpha motif domain containing 1(Samd1)	0	0	0	0	0	0	0	0	0	1
D3YYV8	RPL5	ribosomal protein L5(Rpl5)	0	0	1	0	0	0	0	0	0	0
D3Z1A9	CBX3	chromobox 3(Cbx3)	0	0	0	0	1	0	0	0	0	0
D3Z4A4	PRDX2	peroxiredoxin 2(Prdx2)	0	0	1	0	0	0	0	0	0	0
E9PUX0	MTDH	metadherin(Mtdh)	0	0	0	0	1	0	0	0	0	0
E9Q0T4	CTBP2	C-terminal binding protein 2(Ctbp2)	0	0	1	0	0	0	0	1	0	0
E9Q242	ADSL	adenylosuccinate lyase(Adsl)	0	0	0	0	0	0	0	1	0	0
E9Q310	NR3C1	nuclear receptor subfamily 3, group C, member 1(Nr3c1)	0	0	1	0	0	0	0	0	0	0
E9Q3L2	PI4KA	phosphatidylinositol 4-kinase, catalytic, alpha polypeptide(Pi4ka)	0	0	0	0	0	0	0	1	0	0
E9Q5B5	HK2	hexokinase 2(Hk2)	0	0	1	0	0	0	0	2	0	0
E9Q5B6	HNRNPD	heterogeneous nuclear ribonucleoprotein D(Hnrnpd)	0	0	1	0	0	0	0	0	0	0
E9Q770	EIF4G1	eukaryotic translation initiation factor 4, gamma 1(Eif4g1)	0	0	0	0	0	0	0	2	0	0
E9QAE3	BTAF1	B-TFIID TATA-box binding protein associated factor 1(Btaf1)	0	0	1	0	0	0	0	0	0	0
F6VEG4	gaa	glucosidase, alpha, acid(Gaa)	0	0	1	0	0	0	0	0	0	0
F6WLY0	LRMP	lymphoid-restricted membrane protein(Lrmp)	0	0	0	0	1	0	0	0	0	0
G3UWE1	TECR	trans-2,3-enoyl-CoA reductase(Tecr)	0	0	0	0	1	0	0	0	0	0
G3UY38	HNRNPL	heterogeneous nuclear ribonucleoprotein L(Hnrnpl)	0	0	0	0	1	0	0	0	0	0
G3UZ34	EFTUD2	elongation factor Tu GTP binding domain containing 2(Eftud2)	0	0	0	0	0	0	0	1	0	0
G3X8W7	CDC23	CDC23 cell division cycle 23(Cdc23)	0	0	0	0	1	0	0	2	0	0
G5E866	SF3B1	splicing factor 3b, subunit 1(Sf3b1)	0	0	0	0	1	0	0	0	0	0
H3BKL2	RHOT2	ras homolog family member T2(Rhot2)	0	0	0	0	0	0	0	1	0	0
J3QMC5	Mdn1	midasin AAA ATPase 1(Mdn1)	0	0	0	0	0	0	0	1	0	0
O08582	GTPBP1	GTP binding protein 1(Gtpbp1)	0	0	0	0	0	0	1	0	0	0
O08738	CASP6	caspase 6(Casp6)	0	0	0	0	0	1	0	0	0	0
O08740	POLR2J	polymerase (RNA) II (DNA directed) polypeptide J(Polr2j)	0	0	0	1	0	0	0	0	0	0
O08749	DLD	dihydrolipoamide dehydrogenase(Dld)	0	0	0	1	0	0	0	0	0	0
O08911	MAPK12	mitogen-activated protein kinase 12(Mapk12)	0	0	0	0	0	1	0	0	0	0
O09110	MAP2K3	mitogen-activated protein kinase kinase 3(Map2k3)	0	0	0	1	0	0	0	0	0	0
O09172	GCLM	glutamate-cysteine ligase, modifier subunit(Gclm)	0	0	0	1	0	0	0	0	0	0
O35344	KPNA3	karyopherin (importin) alpha 3(Kpna3)	0	0	0	0	0	1	0	0	0	0
O35345	KPNA6	karyopherin (importin) alpha 6(Kpna6)	0	0	0	1	0	0	0	0	0	0
O35381	ANP32A	acidic (leucine-rich) nuclear phosphoprotein 32 family, member A(Anp32a)	0	0	0	1	0	0	0	0	1	0
O35609	SCAMP3	secretory carrier membrane protein 3(Scamp3)	0	0	0	0	0	0	0	0	0	2
O35704	SPTLC1	serine palmitoyltransferase, long chain base subunit 1(Sptlc1)	0	0	0	1	0	0	0	0	0	0
O35945	Aldh1a7	aldehyde dehydrogenase family 1, subfamily A7(Aldh1a7)	0	0	0	0	0	0	1	0	0	0
O35963	RAB33B	RAB33B, member RAS oncogene family(Rab33b)	0	0	0	1	0	0	0	0	1	0
O54781	SRPK2	serine/arginine-rich protein specific kinase 2(Srpk2)	0	0	0	1	0	1	0	0	0	0
O54879	HMGB3	high mobility group box 3(Hmgb3)	0	0	0	0	0	0	1	0	3	1
O54956	POLE2	polymerase (DNA directed), epsilon 2 (p59 subunit)(Pole2)	0	0	0	1	0	0	0	0	0	0
O55047	TLK2	tousled-like kinase 2 (Arabidopsis)(Tlk2)	0	0	0	0	0	0	1	0	0	0
O55091	IMPACT	impact, RWD domain protein(Impact)	0	0	0	1	0	0	0	0	0	0
O55201	Supt5	suppressor of Ty 5(Supt5)	0	0	0	0	0	1	0	0	0	0
O70230	Zfp143	zinc finger protein 143(Zfp143)	0	0	0	0	0	0	1	0	0	0
O70551	SRPK1	serine/arginine-rich protein specific kinase 1(Srpk1)	0	0	0	1	0	1	0	0	0	0
O88291	Zfp326	zinc finger protein 326(Zfp326)	0	0	0	1	0	0	0	0	0	0
O88545	COPS6	COP9 signalosome subunit 6(Cops6)	0	0	0	0	0	0	0	0	0	1
O88685	PSMC3	proteasome (prosome, macropain) 26S subunit, ATPase 3(Psmc3)	0	0	9	13	9	23	19	10	21	18
O88974	SETDB1	SET domain, bifurcated 1(Setdb1)	0	0	0	0	0	1	1	0	0	0
P00520	abl1	c-abl oncogene 1, non-receptor tyrosine kinase(Abl1)	0	0	0	1	0	0	0	0	0	0
P01027	C3	complement component 3(C3)	0	0	0	0	0	1	0	0	0	2
P01029	c4b	complement component 4B (Chido blood group)(C4b)	0	0	0	0	0	1	0	0	0	1
P01636	Igkv12-44	immunoglobulin kappa variable 12-44(Igkv12-44)	0	0	0	0	0	0	1	0	0	1
P01868	Ighg1	immunoglobulin heavy constant gamma 1 (G1m marker)(Ighg1)	0	0	21	123	18	156	112	16	118	142
P01869	Ighg1	immunoglobulin heavy constant gamma 1 (G1m marker)(Ighg1)	0	0	0	123	0	156	112	0	118	142
P01896	H2-D1	histocompatibility 2, D region locus 1(H2-D1)	0	0	0	1	0	0	0	0	0	0
P05202	GOT2	glutamatic-oxaloacetic transaminase 2, mitochondrial(Got2)	0	0	0	0	0	1	1	0	1	1
P08003	PDIA4	protein disulfide isomerase associated 4(Pdia4)	0	0	0	0	0	0	1	0	0	2
P08032	SPTA1	spectrin alpha, erythrocytic 1(Spta1)	0	0	0	0	0	0	0	0	2	0
P08249	MDH2	malate dehydrogenase 2, NAD (mitochondrial)(Mdh2)	0	0	0	0	0	0	1	0	2	6
P09026	HOXB3	homeobox B3(Hoxb3)	0	0	0	0	0	0	0	0	0	2
P10126	EEF1A1	eukaryotic translation elongation factor 1 alpha 1(Eef1a1)	0	0	44	83	27	75	93	24	76	75
P12367	PRKAR2A	protein kinase, cAMP dependent regulatory, type II alpha(Prkar2a)	0	0	0	0	0	1	0	0	0	0
P13020	GSN	gelsolin(Gsn)	0	0	2	1	15	18	43	33	36	19
P15307	REL	reticuloendotheliosis oncogene(Rel)	0	0	0	0	0	1	0	0	0	0
P15702	SPN	sialophorin(Spn)	0	0	0	0	0	1	1	0	0	2
P15864	HIST1H1C	histone cluster 1, H1c(Hist1h1c)	0	0	0	0	0	0	1	0	3	4
P17047	LAMP2	lysosomal-associated membrane protein 2(Lamp2)	0	0	0	1	0	1	1	0	0	0
P18760	CFL1	cofilin 1, non-muscle(Cfl1)	0	0	3	28	8	26	23	9	25	28
P19157	GSTP1	glutathione S-transferase, pi 1(Gstp1)	0	0	0	0	0	0	0	0	0	2
P19783	Cox4I1	cytochrome c oxidase subunit IV isoform 1(Cox4i1)	0	0	0	0	0	0	1	0	2	1
P21995	EMB	embigin(Emb)	0	0	0	0	0	0	0	2	0	0
P22907	HMBS	hydroxymethylbilane synthase(Hmbs)	0	0	0	0	0	1	0	0	0	0
P24549	ALDH1A1	aldehyde dehydrogenase family 1, subfamily A1(Aldh1a1)	0	0	0	0	0	0	1	0	0	0
P26350	PTMA	prothymosin alpha(Ptma)	0	0	0	0	0	0	1	0	0	2
P27699	CREM	cAMP responsive element modulator(Crem)	0	0	0	0	0	0	0	0	2	0
P28659	CELF1	CUGBP, Elav-like family member 1(Celf1)	0	0	0	0	0	1	0	0	0	0
P31266	RBPJ	recombination signal binding protein for immunoglobulin kappa J region(Rbpj)	0	0	0	0	0	0	1	0	0	1
P31786	DBI	diazepam binding inhibitor(Dbi)	0	0	0	1	0	0	0	0	0	2
P33174	kif4	kinesin family member 4(Kif4)	0	0	0	1	0	1	0	0	0	0
P33215	NEDD1	neural precursor cell expressed, developmentally down-regulated gene 1(Nedd1)	0	0	0	0	0	0	1	0	0	0
P34022	RANBP1	RAN binding protein 1(Ranbp1)	0	0	0	0	0	1	1	0	0	1
P35276	RAB3D	RAB3D, member RAS oncogene family(Rab3d)	0	0	0	1	0	0	0	0	1	0
P35279	RAB6A	RAB6A, member RAS oncogene family(Rab6a)	0	0	0	1	0	0	0	0	1	0
P35283	RAB12	RAB12, member RAS oncogene family(Rab12)	0	0	0	1	0	0	0	0	1	0
P35330	ICAM2	intercellular adhesion molecule 2(Icam2)	0	0	0	1	0	0	0	0	0	0
P35486	PDHA1	pyruvate dehydrogenase E1 alpha 1(Pdha1)	0	0	0	1	0	0	0	0	0	0
P35979	RPL12	ribosomal protein L12(Rpl12)	0	0	0	1	0	0	0	0	0	3
P35980	RPL18	ribosomal protein L18(Rpl18)	0	0	0	1	0	1	0	0	0	1
P36993	PPM1B	protein phosphatase 1B, magnesium dependent, beta isoform(Ppm1b)	0	0	132	510	154	396	210	247	265	476
P41105	RPL28	ribosomal protein L28(Rpl28)	0	0	0	1	0	1	0	0	0	0
P41242	MATK	megakaryocyte-associated tyrosine kinase(Matk)	0	0	0	0	0	0	0	0	1	0
P42128	FOXK1	forkhead box K1(Foxk1)	0	0	0	0	0	1	0	0	0	0
P42932	CCT8	chaperonin containing Tcp1, subunit 8 (theta)(Cct8)	0	0	18	74	23	91	90	15	79	76
P43274	HIST1H1E	histone cluster 1, H1e(Hist1h1e)	0	0	0	0	0	0	0	0	3	2
P43275	Hist1h1a	histone cluster 1, H1a(Hist1h1a)	0	0	0	0	0	0	0	0	1	0
P43277	Hist1h1d	histone cluster 1, H1d(Hist1h1d)	0	0	0	0	0	0	1	0	3	4
P45376	Akr1b3	aldo-keto reductase family 1, member B3 (aldose reductase)(Akr1b3)	0	0	1	0	0	0	0	3	0	2
P47754	CAPZA2	capping protein (actin filament) muscle Z-line, alpha 2(Capza2)	0	0	19	44	39	111	128	15	101	95
P47811	MAPK14	mitogen-activated protein kinase 14(Mapk14)	0	0	0	0	0	1	0	0	0	0
P47915	RPL29	ribosomal protein L29(Rpl29)	0	0	0	1	0	0	0	0	0	0
P47964	RPL36	ribosomal protein L36(Rpl36)	0	0	0	0	0	0	0	0	0	1
P51661	HSD11B2	hydroxysteroid 11-beta dehydrogenase 2(Hsd11b2)	0	0	0	0	0	0	1	0	0	0
P52480	PKM	pyruvate kinase, muscle(Pkm)	0	0	28	70	58	121	108	45	92	104
P53026	RPL10A	ribosomal protein L10A(Rpl10a)	0	0	0	0	0	0	0	0	0	1
P53811	PITPNB	phosphatidylinositol transfer protein, beta(Pitpnb)	0	0	0	0	0	1	0	0	0	0
P54227	STMN1	stathmin 1(Stmn1)	0	0	0	0	0	0	0	0	0	2
P55096	ABCD3	ATP-binding cassette, sub-family D (ALD), member 3(Abcd3)	0	0	0	0	0	1	1	1	0	1
P55200	KMT2A	lysine (K)-specific methyltransferase 2A(Kmt2a)	0	0	0	0	0	0	1	0	0	0
P55821	STMN2	stathmin-like 2(Stmn2)	0	0	0	0	0	0	0	0	0	2
P56371	RAB4A	RAB4A, member RAS oncogene family(Rab4a)	0	0	0	1	0	0	0	0	1	0
P56382	ATP5E	ATP synthase, H+ transporting, mitochondrial F1 complex, epsilon subunit(Atp5e)	0	0	0	1	0	0	0	0	1	0
P56480	ATP5B	ATP synthase, H+ transporting mitochondrial F1 complex, beta subunit(Atp5b)	0	0	21	76	30	78	41	18	68	87
P56942	pmch	pro-melanin-concentrating hormone(Pmch)	0	0	0	1	0	0	0	0	0	0
P56959	FUS	fused in sarcoma(Fus)	0	0	0	0	0	0	1	0	0	0
P57787	SLC16A3	solute carrier family 16 (monocarboxylic acid transporters), member 3(Slc16a3)	0	0	0	1	0	0	0	0	2	0
P58742	AAAS	achalasia, adrenocortical insufficiency, alacrimia(Aaas)	0	0	1	0	0	0	0	0	0	0
P59048	PDRG1	p53 and DNA damage regulated 1(Pdrg1)	0	0	0	0	0	1	0	0	0	2
P60710	ACTB	actin, beta(Actb)	0	0	195	373	274	723	746	206	587	485
P60766	CDC42	cell division cycle 42(Cdc42)	0	0	0	1	0	0	0	0	0	0
P61027	RAB10	RAB10, member RAS oncogene family(Rab10)	0	0	0	1	0	0	0	0	1	0
P61028	RAB8B	RAB8B, member RAS oncogene family(Rab8b)	0	0	0	1	0	0	0	0	1	0
P61089	UBE2N	ubiquitin-conjugating enzyme E2N(Ube2n)	0	0	0	0	0	0	0	0	1	0
P61294	RAB6B	RAB6B, member RAS oncogene family(Rab6b)	0	0	0	1	0	0	0	0	1	0
P61514	RPL37A	ribosomal protein L37a(Rpl37a)	0	0	0	1	0	0	0	0	0	0
P61957	SUMO2	small ubiquitin-like modifier 2(Sumo2)	0	0	0	0	0	1	0	0	0	2
P62627	DYNLRB1	dynein light chain roadblock-type 1(Dynlrb1)	0	0	0	0	0	0	1	0	0	0
P62821	RAB1A	RAB1A, member RAS oncogene family(Rab1a)	0	0	0	1	0	0	0	0	1	0
P62823	RAB3C	RAB3C, member RAS oncogene family(Rab3c)	0	0	0	1	0	0	0	0	1	0
P62849	RPS24	ribosomal protein S24(Rps24)	0	0	1	1	0	0	0	0	0	0
P63011	RAB3A	RAB3A, member RAS oncogene family(Rab3a)	0	0	0	1	0	0	0	0	1	0
P63073	EIF4E	eukaryotic translation initiation factor 4E(Eif4e)	0	0	0	0	0	0	0	0	2	0
P68033	ACTC1	actin, alpha, cardiac muscle 1(Actc1)	0	0	90	153	147	330	367	98	290	211
P70677	CASP3	caspase 3(Casp3)	0	0	0	0	0	1	0	0	0	0
P80316	CCT5	chaperonin containing Tcp1, subunit 5 (epsilon)(Cct5)	0	0	7	59	10	79	62	4	60	68
P81269	ATF1	activating transcription factor 1(Atf1)	0	0	0	0	0	0	0	0	2	0
P84096	RHOG	ras homolog family member G(Rhog)	0	0	0	1	0	0	0	0	0	0
P97450	ATP5J	ATP synthase, H+ transporting, mitochondrial F0 complex, subunit F(Atp5j)	0	0	0	1	1	1	0	1	2	7
P97494	GCLC	glutamate-cysteine ligase, catalytic subunit(Gclc)	0	0	0	0	0	0	1	0	0	0
P97760	POLR2C	polymerase (RNA) II (DNA directed) polypeptide C(Polr2c)	0	0	0	0	0	0	1	0	0	2
P97762	RP9	retinitis pigmentosa 9 (human)(Rp9)	0	0	0	0	0	1	0	0	0	0
P97823	LYPLA1	lysophospholipase 1(Lypla1)	0	0	0	0	0	0	0	0	0	1
P97855	G3BP1	GTPase activating protein (SH3 domain) binding protein 1(G3bp1)	0	0	0	0	0	1	1	0	0	0
P97930	DTYMK	deoxythymidylate kinase(Dtymk)	0	0	0	0	0	0	1	0	0	0
P98083	SHC1	src homology 2 domain-containing transforming protein C1(Shc1)	0	0	0	0	0	0	1	0	0	0
P99028	Uqcrh	ubiquinol-cytochrome c reductase hinge protein(Uqcrh)	0	0	0	1	0	0	0	0	2	2
Q01147	CREB1	cAMP responsive element binding protein 1(Creb1)	0	0	0	0	0	0	0	0	2	0
Q02053	UBA1	ubiquitin-like modifier activating enzyme 1(Uba1)	0	0	0	0	0	1	1	0	0	0
Q02257	JUP	junction plakoglobin(Jup)	0	0	0	1	0	0	0	0	0	1
Q03265	ATP5A1	ATP synthase, H+ transporting, mitochondrial F1 complex, alpha subunit 1(Atp5a1)	0	0	30	58	20	56	44	26	55	71
Q06185	Atp5k	ATP synthase, H+ transporting, mitochondrial F1F0 complex, subunit E(Atp5k)	0	0	0	0	0	0	0	0	2	0
Q07133	hist1h1t	histone cluster 1, H1t(Hist1h1t)	0	0	0	0	0	0	0	0	2	2
Q07813	BAX	BCL2-associated X protein(Bax)	0	0	0	0	0	0	0	2	0	0
Q2HXL6	EDEM3	ER degradation enhancer, mannosidase alpha-like 3(Edem3)	0	0	0	0	0	0	1	0	0	0
Q2KHI9	MCM9	minichromosome maintenance 9 homologous recombination repair factor(Mcm9)	0	0	0	0	0	0	1	0	0	0
Q31125	SLC39A7	solute carrier family 39 (zinc transporter), member 7(Slc39a7)	0	0	0	0	0	1	1	0	1	0
Q3TBD2	hmha1	histocompatibility (minor) HA-1(Hmha1)	0	0	0	0	0	1	0	0	0	0
Q3TDQ1	STT3B	STT3, subunit of the oligosaccharyltransferase complex, homolog B (S. cerevisiae)(Stt3b)	0	0	0	0	0	0	0	0	0	1
Q3THE2	MYL12B	myosin, light chain 12B, regulatory(Myl12b)	0	0	15	13	19	27	21	13	29	30
Q3TRM8	HK3	hexokinase 3(Hk3)	0	0	0	0	0	0	1	0	0	0
Q3U0V2	TRADD	TNFRSF1A-associated via death domain(Tradd)	0	0	0	1	0	0	0	0	0	0
Q3U7K7	TRIM21	tripartite motif-containing 21(Trim21)	0	0	0	0	1	0	0	1	0	0
Q3UCQ1	FOXK2	forkhead box K2(Foxk2)	0	0	0	0	0	1	0	0	0	0
Q3UFY8	TRMT10C	tRNA methyltransferase 10C(Trmt10c)	0	0	0	1	0	0	0	0	0	0
Q3UIZ8	MYLK3	myosin light chain kinase 3(Mylk3)	0	0	0	0	0	1	0	0	0	0
Q3UL36	ARGLU1	arginine and glutamate rich 1(Arglu1)	0	0	0	0	0	0	0	0	0	2
Q3UPL0	SEC31A	Sec31 homolog A (S. cerevisiae)(Sec31a)	0	0	0	0	0	0	1	0	0	0
Q3UVL4	VPS51	VPS51 GARP complex subunit(Vps51)	0	0	0	0	0	0	1	0	0	0
Q3UXZ9	KDM5A	lysine (K)-specific demethylase 5A(Kdm5a)	0	0	0	0	0	1	0	0	0	0
Q3V3R1	MTHFD1L	methylenetetrahydrofolate dehydrogenase (NADP+ dependent) 1-like(Mthfd1l)	0	0	12	67	23	112	100	34	84	96
Q4JIM5	ABL2	v-abl Abelson murine leukemia viral oncogene 2 (arg, Abelson-related gene)(Abl2)	0	0	0	1	0	0	0	0	0	0
Q504M8	RAB26	RAB26, member RAS oncogene family(Rab26)	0	0	0	1	0	0	0	0	1	0
Q5GIG6	TNNI3K	TNNI3 interacting kinase(Tnni3k)	0	0	0	0	0	1	0	0	0	0
Q5PSV9	MDC1	mediator of DNA damage checkpoint 1(Mdc1)	0	0	0	0	0	0	1	0	2	0
Q5SPX3	RNF215	ring finger protein 215(Rnf215)	0	0	0	0	0	0	1	0	1	0
Q5SQY2	BOD1	biorientation of chromosomes in cell division 1(Bod1)	0	0	0	0	0	0	1	0	0	0
Q5SSH7	ZZEF1	zinc finger, ZZ-type with EF hand domain 1(Zzef1)	0	0	0	1	0	1	1	0	0	0
Q5SUV5	MYLK4	myosin light chain kinase family, member 4(Mylk4)	0	0	0	0	0	1	0	0	0	0
Q5SV42	Serpinb1c	serine (or cysteine) peptidase inhibitor, clade B, member 1c(Serpinb1c)	0	0	0	1	0	0	0	0	0	0
Q5SW75	SSH2	slingshot homolog 2 (Drosophila)(Ssh2)	0	0	0	0	0	0	1	0	0	0
Q60605	MYL6	myosin, light polypeptide 6, alkali, smooth muscle and non-muscle(Myl6)	0	0	11	33	21	44	42	15	45	49
Q60722	TCF4	transcription factor 4(Tcf4)	0	0	0	0	0	0	1	0	0	0
[truncated: 240 more rows]

## Sheet: All_SAINT_probabilities
Gene Symbol	CDC73_SP	CDC73_3YF_SP
UBR4	0.31	1
MX1	0	1
MSTO1	1	1
LEO1	1	1
CTR9	1	1
KNTC1	1	1
CDC73	1	1
PAF1	1	1
WDR61	1	1
INPP5D	0	1
MYO1C	0	1
STAT1	0.99	0.99
HSPH1	0.72	0.99
ELMO1	0	0.99
SMC5	0	0.99
GTF3C1	0.37	0.99
CLIP1	0	0.99
CSE1L	0.49	0.99
VIM	0	0.98
PDS5B	0.5	0.98
SYNJ1	0.11	0.98
PCCA	0	0.98
MYO5A	0	0.98
ZMYM2	0.01	0.98
SUCLG2	0.97	0.98
TNRC6B	0	0.97
GLYR1	0.52	0.97
PDXDC1	0.09	0.97
RNF213	0	0.96
DES	0	0.96
MSH2	0.99	0.96
TUBG1	0.93	0.96
GTF3C4	0	0.96
ALDH2	0.9	0.95
NPEPPS	0.5	0.95
CCDC88C	0.07	0.95
UBR5	0.44	0.94
DNAJA3	0.48	0.94
PSMD9	0.98	0.94
PFKM	0.94	0.93
Trp53bp1	0.32	0.93
WAPL	0.5	0.93
ARHGEF6	0.01	0.93
ACLY	0.45	0.93
CLIP2	0	0.93
TPR	0.38	0.92
GOLGA3	0	0.92
NCAPD3	0.1	0.92
GEMIN5	0.47	0.92
dock10	0.45	0.92
TRIM35	0.09	0.92
ANAPC4	0.28	0.92
ACTL6B	0.41	0.92
GBE1	0	0.92
SMEK1	0.49	0.91
RANBP10	0.21	0.91
ZMYM4	0	0.9
Bod1l	0	0.9
PPP4R2	0.5	0.9
KHDRBS1	0.39	0.9
GART	0.48	0.9
KDM1A	0.05	0.9
HDAC8	0.03	0.9
WIZ	0	0.89
MCM4	0.37	0.89
CCDC88B	0	0.89
U2SURP	0.37	0.89
HK2	0.29	0.88
VAC14	0.3	0.88
TRMT2A	0.39	0.88
PCCB	0	0.88
ANKRD44	0.26	0.87
CNP	0.74	0.87
MAP4	0	0.87
Ctps	0.63	0.87
GIT1	0.14	0.87
EEA1	0	0.87
DOCK8	0	0.87
DNAJA2	0.65	0.87
NCOR2	0	0.87
ARID1A	0	0.86
ELL	0.42	0.86
RNGTT	0.46	0.86
ROCK2	0	0.86
USP9X	0.18	0.86
EHMT1	0	0.86
P4HA1	0	0.86
SMCHD1	0.01	0.86
ANAPC2	0.48	0.86
OGT	0.19	0.86
TAF12	0.43	0.86
RBM10	0.21	0.86
ARL8B	0.79	0.86
RBM25	0.47	0.85
MECOM	0	0.85
FASN	0.41	0.85
EML4	0.02	0.85
TET2	0.03	0.85
vprbp	0	0.85
MED17	0.46	0.85
CSDE1	0.44	0.85
MCCC1	0.44	0.85
ripk3	0.5	0.85
MX2	0	0.85
Zfp609	0	0.84
HNRNPL	0.09	0.84
NUP160	0.46	0.84
CTBP1	0.37	0.83
LRRFIP1	0	0.83
STK17B	0.83	0.83
AIMP2	0.03	0.83
ATP2B2	0.38	0.83
CHERP	0.35	0.82
PPP6R2	0.05	0.82
RBM5	0.38	0.82
PDK3	0.84	0.82
GSR	0	0.81
KIF20B	0.1	0.81
TRRAP	0.44	0.81
TRAF3IP3	0.03	0.81
SMC1A	0.36	0.81
SMC3	0.37	0.81
NUP37	0.28	0.81
NOP56	0.68	0.81
POLD2	0.38	0.8
PLS1	0.36	0.8
Fam21	0	0.8
HUWE1	0.2	0.8
SCRIB	0	0.8
CSTF2	0.37	0.8
SMC4	0.01	0.8
HDAC6	0	0.8
TLN1	0	0.79
GMPS	0.49	0.79
ALDH16A1	0.39	0.79
NOP58	0.57	0.79
2017-09-09	0.27	0.79
GTF3C2	0.3	0.79
DDX17	0.4	0.78
ARHGAP21	0	0.78
EPRS	0.02	0.78
GMDS	0.94	0.78
ZWILCH	0.45	0.78
TAB2	0	0.78
BIRC6	0.01	0.77
DNMT1	0.29	0.77
LMNB1	0.52	0.77
ANAPC1	0.18	0.77
GNB2	0.46	0.77
RANBP9	0.03	0.77
DDB1	0.43	0.77
EDC4	0.4	0.77
Selenbp2	0.43	0.77
FKBP15	0	0.77
ASRGL1	0.01	0.77
GSPT1	0.12	0.77
VPS16	0.39	0.77
NASP	0.3	0.77
RRBP1	0.22	0.77
BCL7A	0	0.77
PSMD12	0	0.77
MAD1L1	0.46	0.77
SUCLG1	0.74	0.77
ICE1	0.44	0.76
STAG2	0.01	0.76
GCAT	0	0.76
SPTAN1	0.02	0.76
SELENBP1	0.43	0.76
RPL5	0	0.76
ACACA	0.38	0.76
TCF12	0.36	0.76
NUP85	0	0.76
USP15	0	0.76
TUBG2	0.45	0.76
TRIM33	0	0.76
UPF1	0.81	0.76
ANAPC7	0.06	0.76
SMARCC1	0.33	0.75
EXOC5	0	0.75
PML	0	0.75
HCFC1	0.02	0.75
KIF15	0.02	0.75
NISCH	0	0.75
rnf219	0	0.75
NUP133	0.03	0.75
PRPF40A	0.96	0.75
AIFM1	0.42	0.75
MED14	0	0.74
PRPH	0	0.74
HK1	0.25	0.74
ZC3H18	0	0.74
THRAP3	0.48	0.74
SPTBN1	0.04	0.74
VRK1	0	0.74
ACTBL2	0.01	0.74
EIF4B	0.09	0.74
DOCK9	0.35	0.74
RFC3	0.31	0.74
MRPS18A	0	0.74
RANBP2	0	0.74
DYNC1H1	0.16	0.74
COPG2	0.4	0.74
ACTR10	0.21	0.74
STRAP	0.41	0.74
FBL	0.4	0.73
CAPRIN2	0	0.73
CNOT2	0	0.73
POLR2B	0.48	0.73
CXXC1	0	0.73
NEK7	0	0.73
KLC2	0.31	0.72
VAV1	0.44	0.72
ACTR2	0.01	0.72
RPL19	0	0.72
PRKDC	0.47	0.72
TRAPPC12	0	0.72
RNH1	0.91	0.72
PRPS2	0.45	0.72
XPO7	0.33	0.72
PFKP	0.45	0.72
CDC27	0.03	0.71
CPSF2	0.28	0.71
TK1	0.89	0.71
IKZF2	0	0.71
FAM120A	0	0.71
COG4	0.31	0.71
PPP1R12A	0	0.71
AKAP8L	0.47	0.71
TCOF1	0.01	0.7
ANXA2	0.12	0.7
CNBP	0.32	0.7
DNAJA1	0.43	0.7
RUNX1	0.43	0.7
CNOT1	0.01	0.7
NUP107	0.04	0.7
RBBP5	0	0.7
IVNS1ABP	0.02	0.7
IRF2BP2	0	0.69
PSMD14	0.55	0.69
BC003331	0.56	0.69
NPM1	0.39	0.69
TRIM21	0.18	0.69
DYNC1LI2	0	0.69
Ttc7	0.31	0.69
NUP88	0	0.69
MRPS23	0.35	0.69
SF3B1	0.02	0.69
DOCK11	0.45	0.68
EXOC4	0	0.68
MKLN1	0	0.68
EZR	0	0.68
DPF2	0.21	0.68
USP34	0	0.68
TARSL2	0	0.68
CNOT3	0	0.68
dcaf8	0.38	0.68
SF3B5	0	0.68
NUP155	0.48	0.68
FIP1L1	0.06	0.68
ATP2B1	0.37	0.67
SP1	0	0.67
MSN	0	0.67
RDX	0	0.67
ACADL	0	0.67
GNB1	0.41	0.67
MAPK1	0.31	0.67
SEH1L	0	0.67
FGFR1OP2	0	0.67
EGFL7	0.27	0.67
WDHD1	0	0.66
Gm21596	0.25	0.66
MAPK3	0.31	0.66
FAM76B	0.35	0.66
PITRM1	0	0.66
SFPQ	0.09	0.66
NUP50	0.24	0.66
LIMD1	0.05	0.66
HDAC3	0	0.65
MSH6	0.5	0.65
WNK1	0	0.65
ATF7IP	0	0.65
CCAR2	0.01	0.65
ACOT7	0.33	0.65
rnf126	0.34	0.65
TRAP1	0.36	0.65
SF3A3	0.02	0.65
PLOD3	0	0.65
1110037F02Rik	0	0.64
POLD1	0.69	0.64
SNRPD1	0	0.64
SLC9A3R1	0	0.64
GSPT2	0.12	0.64
TMPRSS13	0.3	0.64
DENND5A	0.38	0.64
NUP98	0.03	0.64
DIDO1	0	0.64
ACSL5	0.46	0.64
PNPO	0	0.64
RTCB	0.32	0.64
CNOT8	0.45	0.64
PLEK	0.28	0.64
DCTN1	0.02	0.63
PIAS1	0	0.63
OAT	0	0.63
CRNKL1	0	0.63
ZMYM5	0	0.63
SMARCC2	0.19	0.63
elmo2	0	0.63
MIA3	0.24	0.63
CPS1	0.25	0.63
THOC3	0	0.63
PSIP1	0	0.63
2017-09-06	0	0.63
PRDM16	0	0.62
SUB1	0	0.62
AIMP1	0.03	0.62
VWA5B2	0	0.62
CCDC88A	0.36	0.62
GRB2	0.26	0.62
PUM2	0	0.62
MAPK15	0.3	0.62
AGO2	0.31	0.62
PRKACB	0	0.61
SMARCA4	0.34	0.61
MCM7	0.37	0.61
CNOT10	0	0.61
ANAPC5	0.26	0.61
RCOR1	0.24	0.61
RFC4	0.37	0.61
SSR1	0.33	0.61
REPS1	0	0.6
PDGFRA	0.32	0.6
NUP43	0	0.6
TUBB4B	0.41	0.6
LRMP	0.39	0.6
mre11a	0.09	0.6
SMARCA2	0.27	0.6
KIF11	0	0.6
DEK	0.35	0.6
PLCG2	0.35	0.6
MTHFD1	0	0.6
smek2	0.46	0.6
HSPA14	0.24	0.6
CKAP5	0	0.59
KIT	0.31	0.59
ITGAM	0.35	0.59
KIF5A	0.38	0.59
FLT4	0.3	0.59
TES	0	0.59
SMARCD1	0.12	0.59
ATP2A3	0.37	0.59
USP7	0.48	0.59
MYBBP1A	0.38	0.59
MRPS27	0	0.59
IKZF4	0	0.59
CDC16	0.25	0.59
MTMR14	0	0.59
LPXN	0	0.59
WDR45B	0	0.59
KRT20	0.3	0.59
TUBB4A	0.48	0.59
KHDRBS2	0.3	0.59
LDB1	0	0.58
DCTN4	0.04	0.58
SMC2	0.02	0.58
MRPL32	0.33	0.58
PRKACA	0	0.57
PDGFRB	0.32	0.57
CBX3	0.09	0.57
HDGF	0	0.57
VDAC3	0	0.57
SNRNP40	0.32	0.57
Zfp473	0	0.57
NCAPH2	0	0.57
PIAS2	0	0.57
MATR3	0.5	0.57
HKDC1	0	0.57
HAUS5	0	0.57
MED12	0	0.56
TUBB1	0.37	0.56
NR3C1	0	0.56
KIF5C	0.37	0.56
OGDH	0.02	0.56
FXR1	0.36	0.56
IKBKAP	0	0.56
RASAL3	0	0.56
SDHA	0.42	0.56
KCTD5	0.19	0.56
TUBGCP2	0.42	0.56
RNPS1	0	0.56
VARS	0.1	0.56
USO1	0	0.56
EXOC7	0.28	0.55
NLK	0.33	0.55
KRT18	0.31	0.55
KRT19	0.3	0.55
MYO5B	0.25	0.55
AI314180	0.45	0.55
RPS9	0.21	0.55
PCK2	0	0.55
MBNL2	0.27	0.55
AGO3	0.32	0.55
Ago1	0.33	0.55
DOCK7	0	0.55
THOC1	0	0.55
SF3B3	0.07	0.55
TKTL1	0	0.55
UBE2V2	0	0.55
SDF2L1	0.24	0.55
DDX21	0	0.55
CBLL1	0	0.55
ALDH9A1	0.44	0.55
	0.38	0.55
EIF6	0.16	0.54
hspa1b	0.35	0.54
IRF8	0.45	0.54
CAMK2B	0	0.54
KDR	0.32	0.54
FLT1	0.31	0.54
RPL10L	0.38	0.54
PSME2	0	0.54
RAD21	0.23	0.54
SF1	0	0.54
NCAPG2	0	0.54
KCMF1	0	0.54
CDC23	0.14	0.54
RALGAPB	0	0.54
DOCK2	0.03	0.54
BCL7B	0	0.54
ATAD3A	0.32	0.54
KARS	0.04	0.54
PRPS1	0.42	0.54
AKAP8	0.05	0.54
MBNL1	0.27	0.54
KHDRBS3	0.25	0.54
DUSP8	0	0.53
YY1	0	0.53
HSPA4	0.27	0.53
PPP2R2B	0.34	0.53
RPL10	0.39	0.53
ATXN2L	0	0.53
PHKB	0.3	0.53
STRIP1	0	0.53
PPP2R2D	0.37	0.53
ELP3	0	0.53
UBE2V1	0	0.53
RPL4	0.3	0.53
POLD3	0.32	0.53
LAS1L	0.42	0.52
DPYSL2	0	0.52
TUBA1B	0.48	0.52
LSP1	0	0.52
Anks1	0	0.52
ABCE1	0.21	0.52
KHSRP	0.03	0.52
PROSER1	0.28	0.52
PFAS	0	0.52
TPP2	0.38	0.52
SNRNP200	0.22	0.52
SMARCD3	0.3	0.52
GPHN	0	0.52
E430025E21Rik	0	0.52
HACD3	0	0.52
NCAPD2	0.01	0.52
HNRNPU	0.36	0.52
PRPF8	0.03	0.52
MSRA	0.01	0.52
GTF2E2	0	0.52
CAD	0.41	0.51
NFIL3	0	0.51
CRKL	0	0.51
DDX6	0	0.51
RNF40	0	0.51
COG7	0	0.51
HSPA1A	0.34	0.51
RCOR3	0.24	0.51
WDR91	0.34	0.51
FLNC	0.1	0.51
REST	0.02	0.51
PSMG1	0	0.51
GIT2	0.22	0.51
MYO18A	0.11	0.51
KRT71	0.27	0.51
ADNP	0	0.51
BAG6	0.17	0.51
CAPZB	0.5	0.5
JAK1	0.5	0.5
FLNA	0.39	0.5
QARS	0	0.5
Gcn1l1	0	0.5
CCT3	0.5	0.5
MYO18A	0.5	0.5
CAD	0.5	0.5
SETX	0.5	0.5
Gm10260	0.5	0.5
MORC3	0.48	0.5
LRRFIP1	0.44	0.5
SCYL2	0.5	0.5
SP4	0.5	0.5
COPB2	0.3	0.5
CAMK2A	0	0.5
CSK	0.06	0.5
RANGAP1	0	0.5
Gm4737	0	0.5
YY2	0	0.5
SRSF6	0.33	0.5
WDR81	0	0.5
UGGT1	0	0.5
MYL12A	0.5	0.5
UBAP2L	0.05	0.5
PTBP3	0.31	0.5
TMX3	0.38	0.5
THRAP3	0.5	0.5
PFKP	0.5	0.5
IDH3B	0.5	0.5
PSMA6	0.27	0.5
prss1	0.5	0.5
	0.22	0.5
	0.5	0.5
	0.5	0.5
	0.04	0.5
	0.01	0.5
	0.03	0.5
	0.5	0.5
	0.13	0.5
RPS5	0.49	0.49
Gm10036	0.49	0.49
SMC4	0.48	0.49
CHD4	0.33	0.49
EIF2AK3	0.5	0.49
hist1h2al	0.39	0.49
SRSF5	0.34	0.49
EMC8	0.14	0.49
PSMB9	0	0.49
HDAC2	0.09	0.49
DDX5	0.28	0.49
CDK6	0.26	0.49
TPM4	0.35	0.49
CYFIP1	0.26	0.49
LARS	0.01	0.49
VWA5A	0	0.49
CDK2AP2	0	0.49
DUT	0.47	0.49
RNF2	0.27	0.49
CNOT11	0	0.49
PSMA1	0.02	0.49
HDAC1	0.16	0.48
DNAJB6	0.73	0.48
IMPA1	0.28	0.48
EIF5B	0	0.48
NCBP1	0	0.48
KRT74	0.27	0.48
TUFM	0.66	0.48
2017-09-11	0.05	0.48
SF3B4	0.24	0.48
SRSF4	0.35	0.48
DDX1	0	0.48
2210010C04Rik	0.45	0.48
TSSC4	0	0.48
FLII	0.01	0.48
	0	0.48
D8Ertd82e	0.44	0.47
VDAC2	0	0.47
Mt1	0	0.47
ACSL1	0.31	0.47
MCM6	0.42	0.47
PTCD3	0.1	0.47
cyfip2	0.28	0.47
GAPDHS	0.26	0.47
PPP6R1	0.13	0.47
RINL	0	0.47
ATP5C1	0.48	0.47
PSMD6	0.17	0.47
MTAP	0.04	0.47
TUBB2B	0.46	0.47
MRPL44	0	0.47
CALML3	0	0.47
NUP210	0.12	0.47
RFC2	0.29	0.47
	0.47	0.47
Prps1l3	0.44	0.46
rnf219	0.46	0.46
ring1	0.24	0.46
DYNC1I2	0	0.46
SNRPE	0.24	0.46
NIPBL	0	0.46
CAMK2D	0	0.46
RPS12	0.49	0.46
HDAC2	0	0.46
EFHD2	0.4	0.46
PARP9	0.3	0.46
IMPA2	0.57	0.46
iqgap1	0.29	0.46
HIC2	0.25	0.46
CHD5	0.05	0.45
EEF1D	0.46	0.45
WDR26	0.41	0.45
PSMB9	0	0.45
BLM	0	0.45
ARL1	0.37	0.45
ARF1	0.32	0.45
PRRC2C	0	0.45
FKBP5	0.25	0.45
PPP2R2A	0.32	0.45
XPO1	0.23	0.45
RRAD	0	0.45
TUBB2A	0.46	0.45
NUP214	0	0.45
PKN2	0.28	0.45
STRIP2	0	0.45
CCDC186	0	0.45
GATAD2B	0.01	0.45
mta3	0.08	0.45
PPP6C	0.06	0.45
RFC5	0.72	0.45
ARPC5L	0	0.45
ERAP1	0.91	0.45
COPG1	0.32	0.45
FXR2	0.32	0.45
HNRNPDL	0	0.45
EIF3M	0	0.44
DCTN1	0	0.44
KLC1	0.14	0.44
POLR2A	0.19	0.44
CTSB	0.24	0.44
UMPS	0.79	0.44
DOCK4	0	0.44
SUMO1	0	0.44
TOP2A	0.04	0.44
NSUN2	0.77	0.44
PSMB6	0.18	0.44
SPRR1A	0.32	0.44
GIGYF2	0	0.44
NAA15	0	0.44
BTBD7	0	0.44
TRIM32	0	0.44
COPA	0.36	0.44
AGO4	0.32	0.44
SF3A1	0.04	0.44
C330007P06Rik	0	0.44
CNOT6L	0	0.44
DARS	0.06	0.44
PRPF3	0.23	0.44
ACTR3	0.03	0.44
NONO	0.06	0.44
MRPL19	0.13	0.44
pelp1	0	0.44
LANCL2	0	0.44
CSE1L	0	0.43
ARL1	0.48	0.43
PRKCSH	0	0.43
CDK2AP1	0	0.43
TCEA1	0.25	0.43
PSMD3	0.23	0.43
HSPA2	0.38	0.43
GRN	0	0.43
NSF	0.76	0.43
SNRPF	0.27	0.43
CTPS2	0	0.43
MCM2	0.14	0.43
FLT3	0.17	0.43
Pcx	0	0.43
ACP1	0.47	0.43
CDC37	0.16	0.43
SMAD2	0	0.43
ACTR3B	0	0.43
PRRC2A	0.26	0.43
PUM1	0	0.43
GPR62	0	0.43
PDE4DIP	0	0.43
SLC25A12	0.77	0.43
SAP130	0.31	0.43
ARF2	0.32	0.43
TXNL1	0	0.43
TAB1	0	0.43
BCLAF1	0.52	0.43
EXOC1	0	0.43
FUBP1	0	0.43
PRPF6	0.38	0.43
Acaa1a	0	0.43
CCDC53	0	0.43
SKIV2L2	0	0.43
RBM6	0	0.43
	0.18	0.43
TRAPPC11	0	0.42
TPP1	0.42	0.42
S100A10	0	0.42
MCM3	0.49	0.42
STAT3	0.38	0.42
ARF3	0.28	0.42
ROCK1	0	0.42
PSME1	0.09	0.42
RUNX2	0	0.42
DYRK1A	0	0.42
KIF5B	0.2	0.42
SYMPK	0	0.42
PPP2R2C	0.26	0.42
ANKS1B	0	0.42
CKAP4	0	0.42
CORO2A	0	0.42
svil	0	0.42
AIMP2	0	0.42
MRPS22	0.13	0.42
DAP3	0.13	0.42
PTGES3	0.2	0.42
DCTN6	0	0.42
COG1	0	0.42
ATP5H	0.41	0.41
NCAPG	0	0.41
CTNND2	0	0.41
GPX4	0.06	0.41
SOD1	0	0.41
HMGB2	0.21	0.41
USP4	0.46	0.41
FMR1	0.32	0.41
TPM2	0.38	0.41
YWHAE	0.24	0.41
HSPA8	0.36	0.41
RPS5	0.4	0.41
BABAM1	0	0.41
EXOC3	0	0.41
FAM126A	0.32	0.41
MRPS26	0	0.41
PTPN7	0	0.41
PHKA2	0.44	0.41
ALMS1	0	0.41
GTF3C5	0.18	0.41
PPP6R3	0.08	0.41
HNRNPAB	0	0.41
Smok2b	0.16	0.41
VAPA	0	0.41
	0	0.41
DOCK5	0	0.4
Zfp873	0	0.4
ZC3H13	0	0.4
RPS28	0.39	0.4
WDR5	0	0.4
IDH3G	0.13	0.4
RCN1	0.4	0.4
MCCC2	0	0.4
PRDX2	0.1	0.4
KRT14	0.43	0.4
MAP3K7	0	0.4
SRM	0	0.4
PPP2R1A	0.42	0.4
AARS	0.16	0.4
RTKN	0	0.4
mia2	0	0.4
TRIOBP	0.32	0.4
ANKRD10	0.36	0.4
SERBP1	0.25	0.4
STAG1	0	0.4
DNAJC10	0.13	0.4
PYCRL	0.3	0.4
CPSF1	0.26	0.4
PLEC	0	0.4
Smok3a	0.18	0.4
	0	0.4
DPF2	0.39	0.39
DHX15	0.2	0.39
LANCL1	0.16	0.39
LMNB2	0.42	0.39
NFKB1	0	0.39
GNA12	0	0.39
PCBP3	0.33	0.39
DYNLL1	0.16	0.39
MAT2A	0.53	0.39
SATB1	0	0.39
DDX3Y	0.37	0.39
THOC5	0	0.39
RBM14	0.3	0.39
DYNC1LI1	0.04	0.39
CHCHD4	0.28	0.39
TUBB6	0.34	0.39
XPO5	0.48	0.39
ARRDC1	0	0.39
KLC4	0.19	0.39
TYK2	0.17	0.39
SRP68	0.37	0.38
ALDOA	0.38	0.38
PTGES3	0	0.38
H3F3A	0	0.38
ATP2A2	0.26	0.38
EIF3D	0.02	0.38
PSMA3	0.2	0.38
HSPA4L	0.26	0.38
ppp1cb	0.28	0.38
UBE2I	0.1	0.38
KPNB1	0.03	0.38
ARPC5	0	0.38
acsm3	0	0.38
GNAT3	0	0.38
D8Ertd82e	0.07	0.38
CEP170	0	0.38
NES	0.22	0.38
ERO1L	0	0.38
MRPS17	0.21	0.38
MRPS30	0.1	0.38
RPL38	0.14	0.38
TUBA8	0.42	0.38
PDK2	0.33	0.38
ADD1	0.28	0.38
KRT16	0.32	0.38
	0	0.38
ARFGEF2	0.45	0.37
Gm364	0	0.37
GNAI1	0	0.37
ARPC1B	0.37	0.37
CALU	0	0.37
HSPA1L	0.35	0.37
GNA13	0	0.37
CUX1	0	0.37
LRCH1	0	0.37
TIMM13	0.32	0.37
RPS8	0.37	0.37
RPS26	0.32	0.37
PPP1CC	0.25	0.37
RAD50	0.05	0.37
IKZF1	0.07	0.37
PEAK1	0	0.37
GNAS	0	0.37
AZIN2	0	0.37
GNAL	0	0.37
DUSP19	0	0.37
MRPL50	0.3	0.37
PRPF19	0.16	0.37
HDAC9	0.33	0.37
ARHGDIA	0.06	0.37
XRN2	0.28	0.37
	0	0.37
	0	0.37
ANXA2	0	0.36
D230025D16Rik	0	0.36
ANAPC4	0	0.36
SFN	0.23	0.36
STAG3	0	0.36
RRAD	0	0.36
D1Pas1	0.35	0.36
Rhox5	0.32	0.36
TUBA1A	0.49	0.36
ARF5	0.28	0.36
SPATA5	0.25	0.36
NT5C2	0.1	0.36
ARCN1	0.29	0.36
CAPRIN1	0	0.36
ARHGEF2	0.24	0.36
DPP9	0	0.36
MTA1	0.05	0.36
vps18	0	0.36
MCMBP	0	0.36
SMC6	0	0.36
MRPL41	0	0.36
YWHAB	0.24	0.36
LSM12	0.29	0.36
DDX20	0	0.36
BUB3	0.26	0.36
MBD3	0.08	0.36
	0	0.36
	0	0.36
	0	0.36
RBM3	0.09	0.35
Tuba3a	0.45	0.35
U2AF2	0	0.35
WARS	0	0.35
PHF5A	0	0.35
ZGRF1	0.18	0.35
SLC25A31	0.24	0.35
KRT77	0.29	0.35
MOB4	0	0.35
MRPS35	0	0.35
RCBTB2	0	0.35
GADD45GIP1	0	0.35
LRRC40	0	0.35
XPOT	0.96	0.35
RPN2	0.29	0.35
slc1a5	0	0.35
TBL1X	0.05	0.35
ADD3	0.36	0.35
Smok1	0.14	0.35
	0	0.35
	0.19	0.35
	0	0.35
CDK14	0.15	0.34
MRPL23	0.11	0.34
2017-09-07	0.13	0.34
COPE	0.35	0.34
GNAI2	0.11	0.34
Fv4	0.11	0.34
BLK	0.17	0.34
PTBP1	0.24	0.34
GNAO1	0	0.34
RPS27A	0.22	0.34
TCEB1	0.21	0.34
POLR2E	0.08	0.34
FLNA	0	0.34
TARDBP	0.39	0.34
PLS3	0.05	0.34
MRPS24	0	0.34
gnai3	0	0.34
MRPS15	0.02	0.34
krt17	0.42	0.34
PTS	0.31	0.34
CARM1	0	0.34
PSMB1	0.16	0.33
SAP30	0	0.33
GNAT2	0	0.33
USP10	0.23	0.33
SSSCA1	0.07	0.33
TPM1	0.35	0.33
YPEL5	0.13	0.33
GNAS	0	0.33
YWHAH	0.24	0.33
CDK16	0.16	0.33
RNF20	0	0.33
OTUB1	0	0.33
NCAPH	0.12	0.33
MED15	0	0.33
RARS	0.02	0.33
VPS35	0	0.33
TMOD2	0.13	0.33
BCL11A	0	0.33
	0.2	0.33
	0	0.33
MTA1	0.45	0.32
CLTA	0.32	0.32
KPNA4	0	0.32
SLC1A4	0.33	0.32
DDOST	0.52	0.32
UBA52	0.22	0.32
PPP4C	0.36	0.32
CDK18	0.14	0.32
CDK15	0.14	0.32
SYNCRIP	0.17	0.32
Cdk3-ps	0.16	0.32
RCC2	0.16	0.32
IARS	0.02	0.32
SLAIN2	0	0.32
DNTTIP2	0	0.32
DDX41	0	0.32
ATP5C1	0.12	0.32
GPX4	0.04	0.32
CDK9	0.13	0.32
SMARCD2	0.2	0.32
ABCF2	0.44	0.32
MED4	0	0.32
2017-09-14	0.18	0.32
EHMT2	0	0.32
GFAP	0.27	0.31
FGFR1	0.16	0.31
LDHB	0.18	0.31
GLUD1	0.4	0.31
FKBP4	0	0.31
PSMA2	0.17	0.31
KPNA2	0	0.31
CTBP2	0.21	0.31
ACTA2	0	0.31
ACTG2	0.01	0.31
TUBB5	0.24	0.31
fgfr4	0.14	0.31
KRT2	0.33	0.31
FGFR3	0.16	0.31
RPL24	0.24	0.31
COG2	0	0.31
CDK20	0.16	0.31
DAZAP1	0	0.31
COG8	0	0.31
ACSL4	0.31	0.31
TWF2	0.24	0.31
UBE3A	0.48	0.3
IghmAC38.205.12	0.32	0.3
GNAT1	0	0.3
FGFR2	0.14	0.3
PSMB8	0.06	0.3
TKT	0	0.3
VPS4B	0	0.3
HNRNPA1	0	0.3
CDK5	0.16	0.3
SEC61A1	0.19	0.3
CALM1	0.09	0.3
CUX1	0	0.3
SRSF3	0.32	0.3
TAMM41	0.39	0.3
SF3A2	0.09	0.3
CLTB	0	0.3
EIF4G3	0.13	0.3
CPNE1	0	0.3
PTBP2	0.32	0.3
DLST	0.07	0.3
TUBB3	0.33	0.3
SH3BGRL	0.11	0.3
ICK	0.12	0.3
GLRX	0	0.3
SLC25A13	0.39	0.3
Igbp1b	0.31	0.3
DDX39B	0.19	0.3
PSMD10	0.44	0.3
	0	0.3
	0.21	0.3
H2-D1	0.37	0.29
LCK	0.14	0.29
HCK	0.16	0.29
UBB	0.23	0.29
LYN	0.17	0.29
FYN	0.12	0.29
RPS17	0.42	0.29
tuba4a	0.49	0.29
ELAVL1	0.06	0.29
Hist2h3c1	0.14	0.29
MAK	0.15	0.29
PSMD1	0.03	0.29
HNRNPD	0	0.29
RMND5A	0	0.29
WDR59	0	0.29
CDK17	0.13	0.29
PSPC1	0.09	0.29
ddx39	0.23	0.29
SSU72	0	0.29
KRT7	0.28	0.29
NUDT5	0.56	0.29
SAFB	0	0.28
hprT	0.21	0.28
NEFM	0	0.28
FGR	0.14	0.28
INA	0	0.28
HIST1H3H	0.14	0.28
YES1	0.13	0.28
RAD51	0.46	0.28
CDK12	0.14	0.28
MRPL10	0	0.28
LBR	0	0.28
MYH10	0.14	0.28
SNRPA	0	0.28
TOP2B	0.1	0.28
CDK13	0.15	0.28
SRSF1	0	0.28
CHD4	0.01	0.28
SMAD3	0	0.28
2017-09-10	0.14	0.28
RBM39	0.41	0.28
DNAJC3	0	0.28
PSPH	0	0.28
RANBP3	0	0.28
RPL15	0	0.28
IDH3A	0.75	0.28
PRKAR1A	0.12	0.28
ALG2	0.47	0.28
PLEKHA2	0	0.28
SMAD9	0	0.28
HTRA2	0	0.28
TRIP4	0	0.28
PSMB2	0.11	0.28
PIKFYVE	0	0.28
PSMA7	0.08	0.28
PSMA5	0.07	0.28
	0.35	0.28
	0	0.28
H3f3c	0.11	0.27
H2-K1	0	0.27
KRT13	0.28	0.27
UBC	0.21	0.27
CDK1	0.11	0.27
PRKAR1B	0.08	0.27
CCND1	0.26	0.27
RAB5C	0.27	0.27
STAT5B	0	0.27
NR5A2	0	0.27
SHMT1	0.06	0.27
SAMSN1	0	0.27
ACTN4	0	0.27
STRN4	0.06	0.27
SMAD1	0	0.27
CDK2	0.16	0.27
AI846148	0	0.27
GSE1	0	0.27
DDX3X	0.28	0.27
TRIM28	0.02	0.27
Krt87	0	0.27
PRMT5	0.06	0.27
ARL8A	0	0.27
MRPS14	0	0.27
PSMD8	0	0.27
CUL5	0	0.27
ACTL6A	0.04	0.27
KRT85	0.29	0.27
HDAC5	0	0.27
H2-K1	0	0.26
Mt2	0	0.26
KRT4	0.3	0.26
KRT8	0.26	0.26
H2-D1	0	0.26
H2-Q7	0	0.26
CAP1	0	0.26
HCLS1	0	0.26
POLR1C	0	0.26
DNAJC2	0	0.26
PPP2CB	0.22	0.26
PEPD	0	0.26
Rasl2-9	0.13	0.26
KRT72	0.25	0.26
MRPS7	0.09	0.26
MED23	0	0.26
ANKFY1	0.07	0.26
2017-09-08	0.06	0.26
IPO11	0.47	0.26
ATP2A1	0.16	0.26
SMARCA5	0	0.26
MED1	0	0.26
PPM1B	0.28	0.26
KATNAL2	0.15	0.26
EAF1	0	0.26
exoc2	0	0.26
RPAP3	0	0.26
PPA1	0.41	0.26
SEC61A2	0	0.26
VAPB	0	0.26
Gyg	0	0.26
GALK1	0.64	0.26
EIF4H	0	0.26
HNRNPF	0.06	0.26
CD93	0	0.25
H2-K1	0	0.25
H2-T23	0	0.25
PSMG4	0	0.25
PDCD6	0.67	0.25
H2-Q9	0	0.25
LGALS1	0.04	0.25
Lyz1	0.26	0.25
PPIB	0	0.25
POLA2	0	0.25
STAT5A	0	0.25
JAK1	0.16	0.25
SNRPA1	0.08	0.25
PEBP1	0.13	0.25
SMAD5	0	0.25
KRT86	0	0.25
LY9	0	0.25
PPP1R12C	0	0.25
SIN3A	0.11	0.25
NCOR1	0	0.25
SPIN1	0.06	0.25
Zfp148	0.42	0.25
ABCF1	0	0.25
MYH14	0.16	0.25
TAOK2	0	0.25
AHSA1	0.12	0.25
C330027C09Rik	0	0.25
CCAR1	0.03	0.25
PAK2	0	0.25
RBM17	0	0.25
Akr1c13	0.21	0.25
NDUFS1	0.24	0.25
MRPS2	0.14	0.25
DNAJB11	0.14	0.25
PSMG3	0	0.25
PPIH	0	0.25
KRT81	0	0.25
DDX25	0	0.25
MTA2	0.01	0.25
METTL1	0	0.25
	0	0.25
ACACB	0.21	0.24
STRN	0.06	0.24
COPS4	0	0.24
H2-D1	0	0.24
GPX1	0	0.24
H2-D1	0	0.24
H2-Q8	0	0.24
ECI1	0	0.24
RPL13	0.13	0.24
MRPS21	0.19	0.24
RAB5B	0.28	0.24
YWHAG	0.18	0.24
HNRNPH2	0.07	0.24
ERH	0.33	0.24
LGALS3BP	0.08	0.24
GLG1	0	0.24
NDRG1	0	0.24
SLAIN1	0	0.24
pnkd	0.24	0.24
IPO8	0.26	0.24
UBE3C	0.81	0.24
ECHS1	0.31	0.24
MBNL3	0	0.24
MRPL58	0	0.24
MED9	0	0.24
SNRPB2	0	0.24
PBDC1	0	0.24
ATP5O	0.09	0.24
FMNL1	0.05	0.24
NAA10	0	0.24
h2afy	0	0.24
ARL3	0	0.24
RECQL	0	0.24
IFNB1	0	0.23
H2-D1	0	0.23
H2-K1	0	0.23
EPS15	0	0.23
STT3A	0.13	0.23
H3F3A	0.12	0.23
CBFB	0.09	0.23
DTX3L	0	0.23
NAA11	0	0.23
TAB3	0	0.23
JRK	0	0.23
KRT42	0.35	0.23
ACTR5	0	0.23
DOCK3	0	0.23
EXOC6	0	0.23
RABIF	0	0.23
CNOT9	0	0.23
DNAJC7	0.2	0.23
Skp1a	0.06	0.23
HSD17B12	0.06	0.22
NEFL	0.26	0.22
rps23	0.08	0.22
NUFIP2	0	0.22
IGBP1	0.63	0.22
KRT73	0.25	0.22
ANKLE2	0.12	0.22
PRMT8	0	0.22
KDM3B	0	0.22
SRRM2	0.03	0.22
LRRFIP2	0.03	0.22
NPM3	0	0.22
NDUFA2	0	0.22
RAB5A	0.25	0.22
SEC13	0	0.22
ANP32B	0.08	0.22
ADRM1	0	0.22
PSMB3	0.16	0.22
RACGAP1	0	0.22
GYS1	0	0.22
PRDX4	0.11	0.21
ldhc	0.12	0.21
LDHA	0.08	0.21
ACTR1A	0.04	0.21
RAN	0.12	0.21
PSMB7	0	0.21
IQGAP2	0.47	0.21
NUPR1L	0	0.21
PCBP2	0.26	0.21
CLTC	0.01	0.21
LARP1	0	0.21
FLNB	0.1	0.21
HAT1	0.1	0.21
GATAD2A	0.02	0.21
EIF3C	0.03	0.21
CHAC2	0	0.21
MACF1	0	0.21
MAD2L1	0.3	0.21
ATOX1	0.23	0.2
KRT1	0.27	0.2
NEFH	0.11	0.2
PSMB4	0.07	0.2
FLG2	0	0.2
ANKRD28	0.14	0.2
RBBP4	0.04	0.2
KRT15	0.37	0.2
DDX4	0.26	0.2
KRT84	0.18	0.2
KRT82	0.2	0.2
PGAM1	0	0.2
DMAP1	0	0.2
COPB1	0.26	0.2
PRDX1	0.1	0.19
RPS12	0.24	0.19
PPP2CA	0.2	0.19
RPLP2	0.14	0.19
KRT76	0.35	0.19
MARS	0.03	0.19
PPP2R1B	0.13	0.19
THEM6	0.26	0.19
TNPO1	0	0.19
MEF2C	0	0.19
MRPL37	0.05	0.19
PSMA8	0.06	0.19
EIF2AK3	0.3	0.19
MYH11	0.05	0.18
SMARCE1	0.09	0.18
MYH8	0.08	0.18
EEF2	0.08	0.18
TCEB2	0.07	0.18
YWHAQ	0.13	0.18
CNOT7	0	0.18
TMPO	0.12	0.18
JAK2	0.11	0.18
EIF4G1	0.02	0.18
MRPL47	0	0.18
SLC25A3	0.11	0.18
ARPC2	0.05	0.18
LOC100862468	0.05	0.18
MRPL4	0	0.18
	0.08	0.18
VPS13B	0.5	0.17
EIF3A	0	0.17
CFL2	0.18	0.17
CAPZB	0.01	0.17
PCBP1	0.17	0.17
ACTA1	0	0.17
SLC7A1	0.28	0.17
TUBAL3	0.31	0.17
MYH9	0.02	0.17
DERA	0	0.17
OSBPL8	0	0.16
MYH3	0.08	0.16
CDK4	0.07	0.16
RPL36A	0.12	0.16
MAEA	0.09	0.16
PHLDB1	0.1	0.16
SLC7A6	0.09	0.16
bola2	0.19	0.16
RAE1	0	0.16
MRPL38	0	0.16
KRT79	0.28	0.16
PDIA6	0.08	0.16
CDC26	0	0.16
NUDCD2	0.13	0.16
CD2BP2	0.07	0.16
ARHGEF7	0	0.16
MRPS34	0	0.16
DCTN3	0	0.16
ALB	0.08	0.15
PFKL	0.52	0.15
TPT1	0.16	0.15
MYH4	0.06	0.15
NUP93	1	0.15
PAICS	0.05	0.15
TAGLN2	0.08	0.15
PHB2	0.07	0.14
HSP90B1	0.08	0.14
TPI1	0.05	0.14
HSPA5	0.42	0.14
SLC16A1	0.06	0.14
RPS20	0.19	0.14
SNRPG	0.07	0.14
MTPN	0.05	0.14
ARHGEF40	0	0.14
MYH1	0.06	0.14
ASAP2	0	0.14
AFTPH	0.24	0.14
MRPS10	0	0.14
NARS	0.19	0.14
SUDS3	0.11	0.14
EIF3H	0.03	0.14
ACP1	0.35	0.14
MYH7B	0.07	0.13
DSP	0.4	0.13
EFTUD2	0.03	0.13
PFDN2	0.1	0.13
ARF4	0.39	0.13
URI1	0	0.13
SS18	0.06	0.13
OSTC	0	0.13
PSMD11	0.02	0.13
MRPL49	0.08	0.13
	0.18	0.13
PSMD7	0	0.12
ADSL	0.25	0.12
SRSF2	0	0.12
TFRC	0.82	0.12
ATP1A1	0.47	0.12
NSMCE2	0.09	0.12
MYH7	0.06	0.12
MRPL27	0.11	0.12
KRT27	0.33	0.12
NME1	0	0.11
ENO2	0.12	0.11
MIF	0.05	0.11
rps15a	0.19	0.11
RPS11	0.1	0.11
RACK1	0.34	0.11
NME2	0	0.11
MYH6	0.07	0.11
MFHAS1	0.09	0.11
NDUFA4	0.29	0.11
WDR33	0	0.11
KRT25	0.33	0.11
MRPS5	0.08	0.11
WTAP	0.04	0.11
PSMD13	0.06	0.11
TRAPPC3	0.1	0.1
KRT10	0.32	0.1
Txn1	0.14	0.1
mthfd2	0	0.1
ATXN10	0.98	0.1
PABPC1	0.03	0.1
PKLR	0.05	0.1
SF3B6	0.05	0.1
HINT1	0	0.1
Rps3a1	0.46	0.1
NWD2	0	0.1
Rps27rt	0.36	0.1
RPS27L	0.25	0.1
MRPL22	0	0.1
MRPL21	0	0.1
TAGLN3	0.06	0.1
TAF4B	0.05	0.09
AMD1	0	0.09
ENO3	0.14	0.09
2017-09-02	0.03	0.09
TMOD1	0.02	0.09
HIST2H2AB	0.05	0.09
ADAR	0	0.09
MRPL9	0.05	0.09
MRPL15	0	0.09
ARPC5	0	0.09
ATP5F1	0.07	0.09
NSMCE1	0	0.09
Alyref2	0	0.09
ARPC1B	0.01	0.09
KRT28	0.39	0.08
OTUD4	0	0.08
Amd2	0	0.08
ATP8	0	0.08
SLC25A4	0.27	0.08
RPS4X	0.07	0.08
TUBA1C	0.47	0.08
KRT75	0.36	0.08
TBL1XR1	0.03	0.08
PRPF31	0.21	0.08
PARK7	0.03	0.08
RPL17	0.44	0.08
UFC1	0	0.08
MED8	0	0.08
MBD2	0.02	0.08
KRT6B	0.41	0.08
PPP1CA	0.04	0.07
SNRPD3	0.04	0.07
YWHAZ	0.05	0.07
PFKFB1	0.05	0.07
H2AFV	0.03	0.07
TRIP13	0.97	0.07
FNBP4	0	0.07
FIGNL1	0	0.07
VPS4A	0	0.07
MRPS9	0.04	0.07
PRPF4	0.12	0.07
ARPC3	0	0.07
AK2	0	0.07
HNRNPA2B1	0.04	0.06
ALDOC	0	0.06
hist1h2bm	0.02	0.06
Gapdh-ps15	0.47	0.06
H2AFX	0.02	0.06
PDIA3	0.01	0.06
SRPRB	0.08	0.06
KRT6A	0.36	0.06
RPS28	0.05	0.06
PUF60	0.02	0.06
Hist1h2bh	0.04	0.06
IPO5	0	0.06
Hist1h2bk	0.03	0.06
MYL6B	0.03	0.06
STK38	0	0.06
SDHB	0.23	0.06
PIH1D1	0	0.06
RPS21	0.06	0.06
DYNLL2	0.02	0.06
MYL3	0.03	0.05
H2AFZ	0.03	0.05
RPL27A	0.06	0.05
PCNA	0.38	0.05
RAC3	0.03	0.05
PFKFB2	0.02	0.05
hist1h2ba	0.03	0.05
VDAC2	0	0.05
ARHGAP30	0	0.05
PFKFB4	0.03	0.05
Hist1h2be	0.03	0.05
HNRNPA3	0.47	0.05
Hist1h2bp	0.04	0.05
HNRNPM	0.99	0.05
STRN3	0.01	0.05
PRMT1	0	0.05
HNRNPH1	0.02	0.04
MYL1	0.02	0.04
ARPC4	0.01	0.04
SNRPD2	0.03	0.04
RAC1	0.03	0.04
SNRPN	0.02	0.04
EIF5A	0.03	0.04
RAC2	0.04	0.04
HIST1H2BB	0.03	0.04
HIST2H2BE	0.03	0.04
Hist2h2bb	0.02	0.04
CEP162	0.37	0.04
WDR26	0.02	0.04
TWF1	0.05	0.04
CAMK2G	0	0.04
RPL11	0.04	0.04
MRPL13	0	0.04
HIST3H2BA	0.02	0.04
GID8	0.03	0.04
TIMM50	0.64	0.04
EIF3K	0.02	0.04
SLC7A5	0.02	0.04
coro1a	0.01	0.03
Igkv1-117	0.02	0.03
ALDOA	0.01	0.03
RPS16	0.27	0.03
PPIA	0.01	0.03
Hist1h2ac	0.01	0.03
CANX	0.02	0.03
PSMC4	0.32	0.03
EIF3E	0.01	0.03
PSMC5	0.33	0.03
RPS14	0.44	0.03
CCT4	0.01	0.03
TMPO	0.04	0.03
CCT6B	0.01	0.03
PHGDH	0.01	0.03
Hist2h2aa1	0.02	0.03
HIST3H2A	0.02	0.03
POLDIP3	0.02	0.03
EIF5A2	0.02	0.03
RCN2	0.71	0.03
Hist3h2bb-ps	0.02	0.03
hist1h2ah	0.02	0.03
ACTR1B	0.01	0.03
BAG2	0.03	0.03
TXNDC12	0.03	0.03
MRPL45	0	0.03
ARMC8	0.01	0.03
ATP5H	0.04	0.03
DSTN	0.06	0.03
PSMA4	0.02	0.03
SMARCB1	0.02	0.03
PRDX6	0.01	0.02
igkc	0.01	0.02
TYMS	0	0.02
SLC3A2	0.02	0.02
RPSA	0.02	0.02
ENO1	0.12	0.02
SNRPB	0.02	0.02
HSPA9	0.01	0.02
SLC25A5	0.05	0.02
EEF1D	0.01	0.02
PHB	0.02	0.02
UBE2L3	0.02	0.02
FER	0.5	0.02
CCT6A	0.01	0.02
LCP1	0	0.02
HIST2H2AC	0.01	0.02
Hist1h2af	0.01	0.02
Hist1h2ak	0.01	0.02
EIF3B	0.01	0.02
H2AFJ	0.01	0.02
PSMD2	0.01	0.02
KRT5	0.32	0.02
EEF1E1	0.01	0.02
EEF1G	0.01	0.02
SETX	0.01	0.01
ALYREF	0	0.01
PSMD4	0.01	0.01
EEF1B2	0.01	0.01
P4HB	0	0.01
Hist1h2bf	0.01	0.01
TCP1	0.02	0.01
TPM3	0.02	0.01
RPS2	0.01	0.01
PSMC2	0.01	0.01
CAPZA1	0	0.01
MCM5	0.48	0.01
RUVBL1	0	0.01
HNRNPK	0.02	0.01
PSMC1	0.01	0.01
RPS18	0.04	0.01
PSMC6	0.01	0.01
EEF1A2	0.01	0.01
Hist1h4m	0	0.01
LOC100044627	0.02	0.01
RPS25	0.04	0.01
RPS3	0.48	0.01
HSPD1	0	0.01
ACTG1	0	0.01
CCT7	0	0.01
CCT2	0	0.01
CCT3	0.01	0.01
VCP	0.01	0.01
RBBP7	0.01	0.01
PZP	0	0.01
SUN2	0.44	0.01
EIF3L	0	0.01
MOB2	0.01	0.01
RPN1	0	0.01
WDR77	0.01	0.01
EIF3M	0	0.01
DCTN2	0	0.01
MYL9	0	0.01
EFHD2	0.01	0.01
MRPL12	0.02	0.01
MYCBP	0	0.01
CPSF3	0.48	0.01
EIF3I	0	0.01
RUVBL2	0.01	0.01
EIF3G	0	0.01
KRT24	0	0
DYRK1A	0	0
DHX8	0	0
RBBP7	0	0
AMBRA1	0.29	0
CNTLN	0	0
TPX2	0	0
KLHDC7A	0	0
BCORL1	0	0
RABGAP1	0	0
ARID4B	0	0
HTRA4	0	0
TTC23L	0	0
ARHGAP31	0	0
ATP2A3	0.31	0
AIFM1	0.43	0
TAX1BP3	0.4	0
THOC2	0	0
LANCL1	0	0
EP300	0	0
PLXNB2	0	0
CNOT1	0.37	0
bbx	0	0
NUP205	0.46	0
SAMD1	0	0
RPL5	0	0
HMGB1	0.37	0
CBX3	0	0
PRDX2	0	0
MTDH	0	0
ripk3	0.37	0
NPEPPS	0.45	0
CTBP2	0	0
SNRPE	0.38	0
ADSL	0	0
NR3C1	0	0
PI4KA	0	0
APOB	0.3	0
HK2	0	0
HNRNPD	0	0
EIF4G1	0	0
BTAF1	0	0
gaa	0	0
LRMP	0	0
WAPL	0.38	0
TECR	0	0
CALU	0.44	0
BAG6	0.38	0
HNRNPL	0	0
MECOM	0.36	0
EFTUD2	0	0
CDC23	0	0
RUNX1	0.41	0
SF3B1	0	0
KDM1A	0.19	0
RHOT2	0	0
ARPC3	0.38	0
ZEB2	0.37	0
RPL10	0.47	0
Mdn1	0	0
EEF1B2	0.38	0
GTPBP1	0	0
CASP6	0	0
POLR2J	0	0
DLD	0	0
MAPK12	0	0
MAP2K3	0	0
GCLM	0	0
KPNA3	0	0
KPNA6	0	0
ANP32A	0	0
HAX1	0.43	0
FKBP8	0.37	0
SCAMP3	0	0
SPTLC1	0	0
TIMM44	0.39	0
Aldh1a7	0	0
RAB33B	0	0
SRPK2	0	0
HMGB3	0	0
POLE2	0	0
TLK2	0	0
IMPACT	0	0
Supt5	0	0
PSMB5	0.32	0
DPM1	0.31	0
PIP5K1C	0.46	0
Zfp143	0	0
SRPK1	0	0
Sprr2b	0.3	0
SPRR2D	0.28	0
SPRR2G	0.28	0
Sprr2h	0.29	0
Sprr2k	0.31	0
Zfp326	0	0
IKBKB	0.29	0
COPS6	0	0
BRD7	0.4	0
PSMC3	0	0
ORC4	0.3	0
ZAN	0.44	0
SETDB1	0	0
COX2	0.31	0
abl1	0	0
C3	0	0
c4b	0	0
Igkv12-44	0	0
Ighg1	0	0
Ighg1	0	0
H2-D1	0	0
GOT2	0	0
PTPRC	0.21	0
RRM1	0.31	0
HSP90AA1	0.01	0
PDIA4	0	0
SPTA1	0	0
MDH2	0	0
HOXB3	0	0
EEF1A1	0	0
EIF4A2	0.35	0
RRM2	0.31	0
HSP90AB1	0.01	0
PRKAR2A	0	0
GSN	0	0
REL	0	0
SPN	0	0
HIST1H1C	0	0
LAMP2	0	0
BSG	0.27	0
CFL1	0	0
GSTP1	0	0
Cox4I1	0	0
EMB	0	0
HMBS	0	0
IMPDH2	0.26	0
ALDH1A1	0	0
PTMA	0	0
RPL3	0.28	0
CREM	0	0
ctsg	0.3	0
NAP1L1	0.28	0
CELF1	0	0
GNB4	0.41	0
RBPJ	0	0
DBI	0	0
kif4	0	0
NEDD1	0	0
RANBP1	0	0
PTK2	0.27	0
PTPN11	0.45	0
RAB3D	0	0
RAB6A	0	0
RAB12	0	0
RAB18	0.44	0
ICAM2	0	0
PDHA1	0	0
RPL12	0	0
RPL18	0	0
PPM1B	0	0
DNM2	0.28	0
RPL28	0	0
MATK	0	0
FOXK1	0	0
CCT8	0	0
HIST1H1E	0	0
Hist1h1a	0	0
Hist1h1d	0	0
Akr1b3	0	0
ACADM	0.7	0
CAPZA2	0	0
MAPK14	0	0
RPL29	0	0
RPL36	0	0
PPM1A	0.03	0
PCYT1A	0.39	0
HSD11B2	0	0
Dynlt1f	0.31	0
PKM	0	0
UCK1	0.31	0
RPL10A	0	0
PITPNB	0	0
STMN1	0	0
ABCD3	0	0
KMT2A	0	0
RAB8A	0.46	0
STMN2	0	0
RAB4A	0	0
2010107E04Rik	0.28	0
ATP5E	0	0
ATP5B	0	0
pmch	0	0
FUS	0	0
SLC16A3	0	0
AAAS	0	0
TUBGCP3	0.36	0
PDRG1	0	0
SENP1	0.32	0
ACTB	0	0
CDC42	0	0
EIF4A1	0.19	0
RAB10	0	0
RAB8B	0	0
UBE2N	0	0
RAB6B	0	0
RPL37A	0	0
SUMO2	0	0
DCAF7	0.28	0
DYNLRB1	0	0
LOC105244208	0.93	0
RAB1A	0	0
RAB3C	0	0
RAP1A	0.4	0
RPS24	0	0
RAB3A	0	0
EIF4E	0	0
RPS10	0.38	0
RPL22	0.31	0
ACTC1	0	0
PIP5K1B	0.29	0
PIP5K1A	0.42	0
CASP3	0	0
gaa	0.39	0
CCT5	0	0
ATF1	0	0
RHOG	0	0
ATP5J	0	0
GCLC	0	0
POLR2C	0	0
RP9	0	0
LYPLA1	0	0
G3BP1	0	0
brca2	0.36	0
DTYMK	0	0
SHC1	0	0
Uqcrh	0	0
CREB1	0	0
UBA1	0	0
JUP	0	0
ATP5A1	0	0
SMARCAD1	0.3	0
Atp5k	0	0
hist1h1t	0	0
ACADS	0.75	0
BAX	0	0
EDEM3	0	0
MCM9	0	0
rspo3	0.31	0
SLC39A7	0	0
hmha1	0	0
FAF2	0.32	0
STT3B	0	0
MYL12B	0	0
HK3	0	0
TRADD	0	0
TRIM21	0	0
FOXK2	0	0
TRMT10C	0	0
SNX27	0.48	0
MYLK3	0	0
ARGLU1	0	0
SEC31A	0	0
VPS51	0	0
KDM5A	0	0
MTHFD1L	0	0
Timm8a2	0.38	0
ABL2	0	0
RAB26	0	0
TNNI3K	0	0
MDC1	0	0
RNF215	0	0
BOD1	0	0
ZZEF1	0	0
MYLK4	0	0
Serpinb1c	0	0
SSH2	0	0
MED13	0.4	0
UTP20	0.35	0
MYL6	0	0
TCF4	0	0
DVL2	0.26	0
HELLS	0.43	0
STIP1	0	0
REEP5	0.29	0
KPNA1	0	0
GNB3	0.31	0
ASNS	0	0
DVL3	0.28	0
PPM1G	0	0
LAMB3	0	0
ABCB7	0.29	0
SDF4	0	0
CP	0	0
CLNS1A	0	0
Dsg1a	0.32	0
ARHGDIB	0	0
HIRA	0	0
MRPS31	0	0
MAPK10	0	0
PON2	0	0
ALDH1A2	0	0
SSR4	0.39	0
RPA2	0.28	0
CSTB	0	0
vps72	0	0
NUP62	0	0
NR2E1	0	0
SQSTM1	0	0
hspe1	0	0
ATP4A	0.37	0
Anp32-ps	0	0
PTPMT1	0.28	0
FGFR1OP	0	0
PAPD5	0.41	0
hectd1	0	0
LTN1	0.37	0
XPNPEP1	0	0
INPPL1	0	0
DHX57	0.3	0
INTS6	0	0
MSL1	0	0
MYLK	0	0
DHX29	0	0
RAB35	0	0
ATP1A3	0.46	0
ATP1A2	0.46	0
RIF1	0.38	0
RICTOR	0	0
SBF1	0	0
SMPD4	0.43	0
CAND1	0.45	0
NUP188	0.46	0
ACAP2	0	0
FASTKD5	0	0
LUC7L2	0	0
CDSN	0.28	0
MYCBP2	0	0
STK38L	0	0
Dsg1b	0.29	0
CCP110	0	0
NACC1	0.43	0
INTS8	0.31	0
DNPH1	0	0
MTDH	0	0
FBLL1	0	0
PELO	0.28	0
TBC1D5	0	0
PANK4	0.42	0
IMPA1	0	0
ANKRD26	0.32	0
PCYT1B	0.37	0
RHOT1	0	0
POLD3	0.38	0
VAPB	0	0
RAB39B	0	0
Rab39	0	0
GANAB	0	0
FBXW8	0.36	0
PRUNE1	0.38	0
FBXO30	0.51	0
SGTA	0.4	0
UNK	0	0
SRSF7	0	0
DOPEY1	0	0
ARID5B	0	0
EIF4E2	0	0
RAB3GAP2	0.3	0
COQ3	0.77	0
ARMC6	0	0
Zfp146	0	0
CPSF4	0	0
CLASP2	0	0
ANKRD52	0.05	0
RNF26	0	0
MZT1	0.32	0
KCNK10	0	0
ATP6V1H	0.8	0
NOB1	0.28	0
RHPN2	0	0
PGAM5	0	0
YARS2	0	0
RPS6KA5	0.41	0
FARSA	0.29	0
KIF2B	0	0
CLIP1	0	0
MYO9A	0.29	0
NADK2	0	0
ANK2	0.27	0
MFSD6	0	0
ABI1	0	0
VWA8	0.29	0
TTC27	0.42	0
ATAD2	0.39	0
SCYL2	0	0
AQR	0	0
RAB43	0	0
BCOR	0	0
POLQ	0	0
INTS5	0.44	0
COG3	0	0
GNL3	0.35	0
VPS50	0	0
PYGB	0	0
CSRP2BP	0.38	0
[truncated: 240 more rows]

## Sheet: Overlapping_proteins
Gene.Symbol	Gene.Name	CDC73_SP	CDC73_3YF_SP
MSTO1	misato 1, mitochondrial distribution and morphology regulator(Msto1)	1	1
WDR61	WD repeat domain 61(Wdr61)	1	1
KNTC1	kinetochore associated 1(Kntc1)	1	1
LEO1	Leo1, Paf1/RNA polymerase II complex component(Leo1)	1	1
PAF1	Paf1, RNA polymerase II complex component(Paf1)	1	1
CDC73	cell division cycle 73, Paf1/RNA polymerase II complex component(Cdc73)	1	1
CTR9	CTR9 homolog, Paf1/RNA polymerase II complex component(Ctr9)	1	1
STAT1	signal transducer and activator of transcription 1(Stat1)	0.99	0.99
MSH2	mutS homolog 2(Msh2)	0.99	0.96
PSMD9	proteasome (prosome, macropain) 26S subunit, non-ATPase, 9(Psmd9)	0.98	0.94
SUCLG2	succinate-Coenzyme A ligase, GDP-forming, beta subunit(Suclg2)	0.97	0.98
PRPF40A	pre-mRNA processing factor 40A(Prpf40a)	0.96	0.75
PFKM	phosphofructokinase, muscle(Pfkm)	0.94	0.93
TUBG1	tubulin, gamma 1(Tubg1)	0.93	0.96
RNH1	ribonuclease/angiogenin inhibitor 1(Rnh1)	0.91	0.72
ALDH2	aldehyde dehydrogenase 2, mitochondrial(Aldh2)	0.9	0.95
PDK3	pyruvate dehydrogenase kinase, isoenzyme 3(Pdk3)	0.84	0.82
STK17B	serine/threonine kinase 17b (apoptosis-inducing)(Stk17b)	0.83	0.83
ARL8B	ADP-ribosylation factor-like 8B(Arl8b)	0.79	0.86
HSPH1	heat shock 105kDa/110kDa protein 1(Hsph1)	0.72	0.99
PAF1c component

## Sheet: CDC73_3YF_enriched
Gene.Symbol	Gene.Name	CDC73_SP	CDC73_3YF_SP
MX1	MX dynamin-like GTPase 1(Mx1)	0	1
INPP5D	inositol polyphosphate-5-phosphatase D(Inpp5d)	0	1
MYO1C	myosin IC(Myo1c)	0	1
UBR4	ubiquitin protein ligase E3 component n-recognin 4(Ubr4)	0.31	1
SMC5	structural maintenance of chromosomes 5(Smc5)	0	0.99
CSE1L	chromosome segregation 1-like (S. cerevisiae)(Cse1l)	0.49	0.99
GTF3C1	general transcription factor III C 1(Gtf3c1)	0.37	0.99
ELMO1	engulfment and cell motility 1(Elmo1)	0	0.99
CLIP1	CAP-GLY domain containing linker protein 1(Clip1)	0	0.99
PDS5B	PDS5 cohesin associated factor B(Pds5b)	0.5	0.98
PCCA	propionyl-Coenzyme A carboxylase, alpha polypeptide(Pcca)	0	0.98
ZMYM2	zinc finger, MYM-type 2(Zmym2)	0.01	0.98
SYNJ1	synaptojanin 1(Synj1)	0.11	0.98
MYO5A	myosin VA(Myo5a)	0	0.98
TNRC6B	trinucleotide repeat containing 6b(Tnrc6b)	0	0.97
GLYR1	glyoxylate reductase 1 homolog (Arabidopsis)(Glyr1)	0.52	0.97
PDXDC1	pyridoxal-dependent decarboxylase domain containing 1(Pdxdc1)	0.09	0.97
GTF3C4	general transcription factor IIIC, polypeptide 4(Gtf3c4)	0	0.96
DES	desmin(Des)	0	0.96
RNF213	ring finger protein 213(Rnf213)	0	0.96
NPEPPS	aminopeptidase puromycin sensitive(Npepps)	0.5	0.95
CCDC88C	coiled-coil domain containing 88C(Ccdc88c)	0.07	0.95
DNAJA3	DnaJ heat shock protein family (Hsp40) member A3(Dnaja3)	0.48	0.94
Trp53bp1	transformation related protein 53 binding protein 1(Trp53bp1)	0.32	0.93
WAPL	WAPL cohesin release factor(Wapl)	0.5	0.93
CLIP2	CAP-GLY domain containing linker protein 2(Clip2)	0	0.93
GOLGA3	golgi autoantigen, golgin subfamily a, 3(Golga3)	0	0.92
GEMIN5	gem (nuclear organelle) associated protein 5(Gemin5)	0.47	0.92
GBE1	glucan (1,4-alpha-), branching enzyme 1(Gbe1)	0	0.92
dock10	dedicator of cytokinesis 10(Dock10)	0.45	0.92
ACTL6B	actin-like 6B(Actl6b)	0.41	0.92
NCAPD3	non-SMC condensin II complex, subunit D3(Ncapd3)	0.1	0.92
TRIM35	tripartite motif-containing 35(Trim35)	0.09	0.92
ANAPC4	anaphase promoting complex subunit 4(Anapc4)	0.28	0.92
SMEK1	SMEK homolog 1, suppressor of mek1 (Dictyostelium)(Smek1)	0.49	0.91
RANBP10	RAN binding protein 10(Ranbp10)	0.21	0.91
ZMYM4	zinc finger, MYM-type 4(Zmym4)	0	0.9
PPP4R2	protein phosphatase 4, regulatory subunit 2(Ppp4r2)	0.5	0.9
Bod1l	biorientation of chromosomes in cell division 1-like(Bod1l)	0	0.9
KHDRBS1	KH domain containing, RNA binding, signal transduction associated 1(Khdrbs1)	0.39	0.9
HDAC8	histone deacetylase 8(Hdac8)	0.03	0.9
WIZ	widely-interspaced zinc finger motifs(Wiz)	0	0.89
U2SURP	U2 snRNP-associated SURP domain containing(U2surp)	0.37	0.89
MCM4	minichromosome maintenance complex component 4(Mcm4)	0.37	0.89
PCCB	propionyl Coenzyme A carboxylase, beta polypeptide(Pccb)	0	0.88
TRMT2A	TRM2 tRNA methyltransferase 2A(Trmt2a)	0.39	0.88
HK2	hexokinase 2(Hk2)	0.29	0.88
EEA1	early endosome antigen 1(Eea1)	0	0.87
MAP4	microtubule-associated protein 4(Map4)	0	0.87
ANKRD44	ankyrin repeat domain 44(Ankrd44)	0.26	0.87
GIT1	G protein-coupled receptor kinase-interactor 1(Git1)	0.14	0.87
NCOR2	nuclear receptor co-repressor 2(Ncor2)	0	0.87
ELL	elongation factor RNA polymerase II(Ell)	0.42	0.86
RNGTT	RNA guanylyltransferase and 5'-phosphatase(Rngtt)	0.46	0.86
EHMT1	euchromatic histone methyltransferase 1(Ehmt1)	0	0.86
P4HA1	procollagen-proline, 2-oxoglutarate 4-dioxygenase (proline 4-hydroxylase), alpha 1 polypeptide(P4ha1)	0	0.86
ROCK2	Rho-associated coiled-coil containing protein kinase 2(Rock2)	0	0.86
USP9X	ubiquitin specific peptidase 9, X chromosome(Usp9x)	0.18	0.86
ANAPC2	anaphase promoting complex subunit 2(Anapc2)	0.48	0.86
MECOM	MDS1 and EVI1 complex locus(Mecom)	0	0.85
MX2	MX dynamin-like GTPase 2(Mx2)	0	0.85
MED17	mediator complex subunit 17(Med17)	0.46	0.85
CSDE1	cold shock domain containing E1, RNA binding(Csde1)	0.44	0.85
MCCC1	methylcrotonoyl-Coenzyme A carboxylase 1 (alpha)(Mccc1)	0.44	0.85
TET2	tet methylcytosine dioxygenase 2(Tet2)	0.03	0.85
Zfp609	zinc finger protein 609(Zfp609)	0	0.84
CTBP1	C-terminal binding protein 1(Ctbp1)	0.37	0.83
RBM5	RNA binding motif protein 5(Rbm5)	0.38	0.82
GSR	glutathione reductase(Gsr)	0	0.81
TRRAP	transformation/transcription domain-associated protein(Trrap)	0.44	0.81
PLS1	plastin 1 (I-isoform)(Pls1)	0.36	0.8
Fam21	family with sequence similarity 21(Fam21)	0	0.8
SCRIB	scribbled planar cell polarity(Scrib)	0	0.8
HDAC6	histone deacetylase 6(Hdac6)	0	0.8
TLN1	talin 1(Tln1)	0	0.79
ARHGAP21	Rho GTPase activating protein 21(Arhgap21)	0	0.78
MAD1L1	MAD1 mitotic arrest deficient 1-like 1(Mad1l1)	0.46	0.77
EXOC5	exocyst complex component 5(Exoc5)	0	0.75
PML	promyelocytic leukemia(Pml)	0	0.75
ZC3H18	zinc finger CCCH-type containing 18(Zc3h18)	0	0.74
VRK1	vaccinia related kinase 1(Vrk1)	0	0.74
ACTR10	ARP10 actin-related protein 10(Actr10)	0.21	0.74
NEK7	NIMA (never in mitosis gene a)-related expressed kinase 7(Nek7)	0	0.73
PRKDC	protein kinase, DNA activated, catalytic polypeptide(Prkdc)	0.47	0.72
XPO7	exportin 7(Xpo7)	0.33	0.72
ACTR2	ARP2 actin-related protein 2(Actr2)	0.01	0.72
RBBP5	retinoblastoma binding protein 5(Rbbp5)	0	0.7

## Sheet: CDC73_enriched
Gene.Symbol	Gene.Name	CDC73_SP	CDC73_3YF_SP
NUP93	nucleoporin 93(Nup93)	1	0.15
HNRNPM	heterogeneous nuclear ribonucleoprotein M(Hnrnpm)	0.99	0.05
ATXN10	ataxin 10(Atxn10)	0.98	0.1
TRIP13	thyroid hormone receptor interactor 13(Trip13)	0.97	0.07
XPOT	exportin, tRNA (nuclear export receptor for tRNAs)(Xpot)	0.96	0.35
RPTOR	regulatory associated protein of MTOR, complex 1(Rptor)	0.93	0
LOC105244208	40S ribosomal protein S6(LOC105244208)	0.93	0
ERAP1	endoplasmic reticulum aminopeptidase 1(Erap1)	0.91	0.45
PDHB	pyruvate dehydrogenase (lipoamide) beta(Pdhb)	0.83	0
TFRC	transferrin receptor(Tfrc)	0.82	0.12
UBE3C	ubiquitin protein ligase E3C(Ube3c)	0.81	0.24
ATP6V1H	ATPase, H+ transporting, lysosomal V1 subunit H(Atp6v1h)	0.8	0
ETFA	electron transferring flavoprotein, alpha polypeptide(Etfa)	0.8	0
UMPS	uridine monophosphate synthetase(Umps)	0.79	0.44
COQ3	coenzyme Q3 methyltransferase(Coq3)	0.77	0
SLC25A12	solute carrier family 25 (mitochondrial carrier, Aralar), member 12(Slc25a12)	0.77	0.43
NSUN2	NOL1/NOP2/Sun domain family member 2(Nsun2)	0.77	0.44
gpn3	GPN-loop GTPase 3(Gpn3)	0.76	0
NSF	N-ethylmaleimide sensitive fusion protein(Nsf)	0.76	0.43
ACADS	acyl-Coenzyme A dehydrogenase, short chain(Acads)	0.75	0
IDH3A	isocitrate dehydrogenase 3 (NAD+) alpha(Idh3a)	0.75	0.28
DNAJB6	DnaJ heat shock protein family (Hsp40) member B6(Dnajb6)	0.73	0.48
MTFR1L	mitochondrial fission regulator 1-like(Mtfr1l)	0.72	0
RFC5	replication factor C (activator 1) 5(Rfc5)	0.72	0.45
RCN2	reticulocalbin 2(Rcn2)	0.71	0.03
ACADM	acyl-Coenzyme A dehydrogenase, medium chain(Acadm)	0.7	0

## Sheet: Key
PSM = Peptide Spectrum Matches
SP = SAINT probability
R# = Replicate number
